# Supplementary material for: (Z)-2-Amino-3-[(E)-benzyl­ideneamino]but-2-enedinitrile
Source: Acta Crystallogr Sect E Struct Rep Online. 2009 Mar 28;65(Pt 4):o919. doi: 10.1107/S1600536809010873 (PMC2968917; doi:10.1107/S1600536809010873)
Supplement: Supplementary file 1 [file e-65-0o919-sup1.cif]

##############################################################################
###                                                                        ###
###        Electronic paper (Acta Crystallographica Section E)             ###
###                                                                        ###
##############################################################################
#                                                                            #
# This CIF contains the data in a paper accepted for publication in Acta     #
# Crystallographica Section E. It conforms to the requirements of Notes      #
# for Authors for Section E, and has been peer reviewed under the auspices   #
# of the IUCr Commission on Journals.                                        #
#                                                                            #
# Full details of the Crystallographic Information File format               #
# are given in the paper "The Crystallographic Information File (CIF):       #
# a New Standard Archive File for Crystallography" by S. R. Hall, F. H.      #
# Allen and I. D. Brown [Acta Cryst. (1991), A47, 655-685].                  #
#                                                                            #
# The current version of the core CIF dictionary is obtainable from          #
# ftp://ftp.iucr.org/pub/cif_core.dic. The current version number is 2.4.    #
#                                                                            #
# Software is freely available for graphical display of the structure(s) in  #
# this CIF.  For information consult the CIF home page http://www.iucr.org/  #
# cif/home.html                                                              #
#                                                                            #
# This file may be used for bona fide research purposes within the           #
# scientific community so long as proper attribution is given to the journal # 
# article from which it was obtained.                                        #
#                                                                            #
##############################################################################
                                             
data_I
_audit_creation_method     SHELXL-97
_chemical_name_systematic
;
(<i>Z</i>)-2-Amino-3-[(<i>E</i>)-benzylideneamino]but-2-enedinitrile
;
_chemical_name_common     ?
_chemical_formula_moiety     'C11 H8 N4'
_chemical_formula_sum     'C11 H8 N4'
_chemical_formula_iupac     'C11 H8 N4'
_chemical_formula_weight     196.21
_chemical_melting_point     ?
_symmetry_cell_setting     'monoclinic'
_symmetry_space_group_name_H-M     'P 21/c'
_symmetry_space_group_name_hall     '-P 2ybc'
loop_
    _symmetry_equiv_pos_as_xyz
    'x, y, z'
    '-x, y+1/2, -z+1/2'
    '-x, -y, -z'
    'x, -y-1/2, z-1/2'
_cell_length_a     6.9569(19)
_cell_length_b     22.796(6)
_cell_length_c     13.516(4)
_cell_angle_alpha     90.00
_cell_angle_beta     100.983(5)
_cell_angle_gamma     90.00
_cell_volume     2104.2(10)
_cell_formula_units_Z     8
_cell_measurement_reflns_used     4803
_cell_measurement_theta_min     2.36
_cell_measurement_theta_max     26.110
_cell_measurement_temperature     298(2)
_exptl_crystal_description     'rod'
_exptl_crystal_colour     'yellow'
_exptl_crystal_size_max     0.42
_exptl_crystal_size_mid     0.18
_exptl_crystal_size_min     0.18
_exptl_crystal_density_diffrn     1.239
_exptl_crystal_density_meas     ?
_exptl_crystal_density_method     'not measured'
_exptl_crystal_F_000     816
_exptl_absorpt_coefficient_mu     0.080
_exptl_absorpt_correction_type     'multi-scan'
_exptl_absorpt_process_details     '(SADABS; Sheldrick, 2001)'
_exptl_absorpt_correction_T_min     0.980
_exptl_absorpt_correction_T_max     0.984
_exptl_special_details
;
;
_diffrn_ambient_temperature     298(2)
_diffrn_radiation_type     'MoK\a radiation'
_diffrn_radiation_wavelength     0.71073
_diffrn_radiation_source     'fine-focus sealed tube'
_diffrn_radiation_monochromator     graphite
_diffrn_measurement_device_type     'Bruker SMART APEX CCD area-detector'
_diffrn_measurement_method     '\f and \w'
_diffrn_detector_area_resol_mean     ?
_diffrn_reflns_number     12239
_diffrn_reflns_av_R_equivalents     0.0362
_diffrn_reflns_av_sigmaI/netI     0.0437
_diffrn_reflns_theta_min     1.78
_diffrn_reflns_theta_max     26.11
_diffrn_reflns_theta_full     26.11
_diffrn_measured_fraction_theta_max     0.995
_diffrn_measured_fraction_theta_full     0.995
_diffrn_reflns_limit_h_min     -8
_diffrn_reflns_limit_h_max     8
_diffrn_reflns_limit_k_min     -28
_diffrn_reflns_limit_k_max     23
_diffrn_reflns_limit_l_min     -16
_diffrn_reflns_limit_l_max     15
_diffrn_standards_number     ?
_diffrn_standards_interval_count     ?
_diffrn_standards_interval_time     ?
_diffrn_standards_decay_%     ?
_refine_special_details
;
Refinement of <i>F</i>^2^ against ALL reflections. The weighted <i>R</i>-factor
<i>wR</i> and goodness of fit <i>S</i> are based on <i>F</i>^2^, conventional
<i>R</i>-factors <i>R</i> are based on <i>F</i>, with <i>F</i> set to zero for
negative <i>F</i>^2^. The threshold expression of <i>F</i>^2^ >
\s(<i>F</i>^2^) is used only for calculating <i>R</i>-factors(gt) <i>etc</i>.
and is not relevant to the choice of reflections for refinement.
<i>R</i>-factors based on <i>F</i>^2^ are statistically about twice as large
as those based on <i>F</i>, and <i>R</i>- factors based on ALL data will be
even larger.
;
_reflns_number_total     4173
_reflns_number_gt     3216
_reflns_threshold_expression     I>2\s(I)
_refine_ls_structure_factor_coef     Fsqd
_refine_ls_matrix_type     full
_refine_ls_R_factor_all     0.1330
_refine_ls_R_factor_gt     0.1061
_refine_ls_wR_factor_gt     0.2022
_refine_ls_wR_factor_ref     0.2142
_refine_ls_goodness_of_fit_ref     1.288
_refine_ls_restrained_S_all     1.288
_refine_ls_number_reflns     4173
_refine_ls_number_parameters     272
_refine_ls_number_restraints     0
_refine_ls_hydrogen_treatment     constr
_refine_ls_weighting_scheme     calc
_refine_ls_weighting_details
         'calc w=1/[\s^2^(Fo^2^)+(0.0476P)^2^+1.6604P] where P=(Fo^2^+2Fc^2^)/3'
_atom_sites_solution_hydrogens     geom
_atom_sites_solution_primary     direct
_atom_sites_solution_secondary     difmap
_refine_ls_shift/su_max     0.000
_refine_ls_shift/su_mean     0.000
_refine_diff_density_max     0.219
_refine_diff_density_min     -0.210
_refine_ls_extinction_method     'SHELXTL (Sheldrick, 2008)'
_refine_ls_extinction_coef     0.0021(6)
_refine_ls_extinction_expression
                                  'Fc^*^=kFc[1+0.001xFc^2^\l^3^/sin(2\q)]^-1/4^'
loop_
    _atom_type_symbol
    _atom_type_description
    _atom_type_scat_dispersion_real
    _atom_type_scat_dispersion_imag
    _atom_type_scat_source
    'C' 'C' 0.0033 0.0016
                         'International Tables Vol C Tables 4.2.6.8 and 6.1.1.4'
    'H' 'H' 0.0000 0.0000
                         'International Tables Vol C Tables 4.2.6.8 and 6.1.1.4'
    'N' 'N' 0.0061 0.0033
                         'International Tables Vol C Tables 4.2.6.8 and 6.1.1.4'
_computing_data_collection     'SMART (Bruker, 2000)'
_computing_cell_refinement     'SAINT (Bruker, 2000)'
_computing_data_reduction     'SAINT (Bruker, 2000)'
_computing_structure_solution     'SHELXTL (Sheldrick, 2008)'
_computing_structure_refinement     'SHELXTL (Sheldrick, 2008)'
_computing_molecular_graphics     'SHELXTL (Sheldrick, 2008)'
_computing_publication_material
                             'SHELXTL (Sheldrick, 2008) and PLATON (Spek, 2009)'
loop_
    _atom_site_type_symbol
    _atom_site_label
    _atom_site_fract_x
    _atom_site_fract_y
    _atom_site_fract_z
    _atom_site_U_iso_or_equiv
    _atom_site_adp_type
    _atom_site_calc_flag
    _atom_site_refinement_flags
    _atom_site_occupancy
    _atom_site_disorder_assembly
    _atom_site_disorder_group
    C C1 0.3264(5) 0.39467(14) 0.3626(2) 0.0398(8) Uani d . 1 . .
    C C2 0.3971(6) 0.34110(16) 0.3379(3) 0.0590(11) Uani d . 1 . .
    H H2 0.5196 0.3387 0.3202 0.071 Uiso calc R 1 . .
    C C3 0.2851(8) 0.29092(19) 0.3397(4) 0.0772(14) Uani d . 1 . .
    H H3 0.3324 0.2548 0.3229 0.093 Uiso calc R 1 . .
    C C4 0.1054(8) 0.2944(2) 0.3661(4) 0.0792(15) Uani d . 1 . .
    H H4 0.0313 0.2606 0.3677 0.095 Uiso calc R 1 . .
    C C5 0.0339(6) 0.3473(2) 0.3902(3) 0.0673(12) Uani d . 1 . .
    H H5 -0.0887 0.3494 0.4078 0.081 Uiso calc R 1 . .
    C C6 0.1427(5) 0.39773(17) 0.3883(3) 0.0501(9) Uani d . 1 . .
    H H6 0.0933 0.4337 0.4043 0.060 Uiso calc R 1 . .
    C C7 0.4454(5) 0.44731(14) 0.3591(3) 0.0388(8) Uani d . 1 . .
    H H7 0.5684 0.4436 0.3422 0.047 Uiso calc R 1 . .
    C C8 0.5013(4) 0.54703(14) 0.3760(2) 0.0366(8) Uani d . 1 . .
    C C9 0.4227(5) 0.60037(14) 0.3899(3) 0.0397(8) Uani d . 1 . .
    C C10 0.6996(5) 0.54341(15) 0.3605(3) 0.0469(9) Uani d . 1 . .
    C C11 0.5356(5) 0.65316(15) 0.3859(3) 0.0459(9) Uani d . 1 . .
    N N1 0.3855(4) 0.49769(11) 0.3784(2) 0.0367(7) Uani d . 1 . .
    N N2 0.2412(4) 0.60811(13) 0.4084(2) 0.0558(9) Uani d . 1 . .
    H H2A 0.1673 0.5783 0.4122 0.067 Uiso calc R 1 . .
    H H2B 0.1991 0.6429 0.4165 0.067 Uiso calc R 1 . .
    N N3 0.8559(5) 0.53781(16) 0.3485(3) 0.0764(12) Uani d . 1 . .
    N N4 0.6208(5) 0.69534(14) 0.3808(3) 0.0693(11) Uani d . 1 . .
    C C12 0.2008(5) 0.53605(15) 0.1295(3) 0.0452(9) Uani d . 1 . .
    C C13 0.3849(5) 0.53053(17) 0.1052(3) 0.0550(10) Uani d . 1 . .
    H H13 0.4312 0.4934 0.0933 0.066 Uiso calc R 1 . .
    C C14 0.4994(7) 0.5783(2) 0.0985(4) 0.0736(13) Uani d . 1 . .
    H H14 0.6224 0.5739 0.0819 0.088 Uiso calc R 1 . .
    C C15 0.4310(8) 0.6331(2) 0.1165(4) 0.0823(16) Uani d . 1 . .
    H H15 0.5078 0.6659 0.1109 0.099 Uiso calc R 1 . .
    C C16 0.2515(9) 0.64021(18) 0.1425(4) 0.0821(16) Uani d . 1 . .
    H H16 0.2090 0.6775 0.1562 0.098 Uiso calc R 1 . .
    C C17 0.1334(7) 0.59197(17) 0.1484(3) 0.0639(12) Uani d . 1 . .
    H H17 0.0104 0.5967 0.1648 0.077 Uiso calc R 1 . .
    C C18 0.0775(5) 0.48496(15) 0.1349(3) 0.0450(9) Uani d . 1 . .
    H H18 -0.0432 0.4899 0.1538 0.054 Uiso calc R 1 . .
    C C19 0.0133(4) 0.38528(14) 0.1179(3) 0.0379(8) Uani d . 1 . .
    C C20 0.0863(5) 0.33203(15) 0.0987(3) 0.0416(8) Uani d . 1 . .
    C C21 -0.1801(5) 0.38947(15) 0.1396(3) 0.0450(9) Uani d . 1 . .
    C C22 -0.0336(6) 0.28020(17) 0.0983(3) 0.0540(10) Uani d . 1 . .
    N N5 0.1316(4) 0.43361(12) 0.1143(2) 0.0396(7) Uani d . 1 . .
    N N6 0.2648(4) 0.32364(12) 0.0767(2) 0.0555(9) Uani d . 1 . .
    H H6A 0.3410 0.3531 0.0741 0.067 Uiso calc R 1 . .
    H H6B 0.3028 0.2888 0.0652 0.067 Uiso calc R 1 . .
    N N7 -0.3334(4) 0.39419(15) 0.1568(3) 0.0660(10) Uani d . 1 . .
    N N8 -0.1258(5) 0.23914(15) 0.0977(3) 0.0809(13) Uani d . 1 . .
loop_
    _atom_site_aniso_label
    _atom_site_aniso_U_11
    _atom_site_aniso_U_22
    _atom_site_aniso_U_33
    _atom_site_aniso_U_12
    _atom_site_aniso_U_13
    _atom_site_aniso_U_23
    C1 0.0501(19) 0.0328(18) 0.0338(19) -0.0032(15) 0.0015(15) 0.0035(15)
    C2 0.070(3) 0.036(2) 0.069(3) 0.0021(19) 0.007(2) 0.002(2)
    C3 0.112(4) 0.035(2) 0.079(3) -0.002(3) 0.006(3) 0.005(2)
    C4 0.110(4) 0.053(3) 0.070(3) -0.038(3) 0.006(3) 0.010(2)
    C5 0.067(3) 0.069(3) 0.064(3) -0.026(2) 0.009(2) 0.003(2)
    C6 0.056(2) 0.042(2) 0.052(2) -0.0072(17) 0.0069(18) 0.0007(18)
    C7 0.0369(17) 0.0353(19) 0.045(2) 0.0016(14) 0.0104(15) -0.0001(15)
    C8 0.0334(16) 0.0365(19) 0.0387(19) -0.0038(14) 0.0042(14) -0.0004(15)
    C9 0.0413(18) 0.0328(18) 0.044(2) -0.0093(15) 0.0064(15) 0.0002(16)
    C10 0.044(2) 0.039(2) 0.059(2) -0.0075(16) 0.0116(17) -0.0016(17)
    C11 0.051(2) 0.034(2) 0.050(2) -0.0021(17) 0.0028(17) 0.0064(17)
    N1 0.0324(13) 0.0315(15) 0.0451(17) -0.0031(12) 0.0045(12) 0.0013(13)
    N2 0.0506(17) 0.0364(17) 0.085(3) -0.0009(14) 0.0238(17) -0.0085(16)
    N3 0.0413(18) 0.066(2) 0.127(4) -0.0080(17) 0.030(2) -0.011(2)
    N4 0.078(2) 0.038(2) 0.089(3) -0.0181(18) 0.010(2) 0.0034(18)
    C12 0.057(2) 0.0302(19) 0.042(2) -0.0028(16) -0.0046(17) 0.0012(16)
    C13 0.060(2) 0.048(2) 0.057(3) -0.0086(19) 0.010(2) 0.0004(19)
    C14 0.085(3) 0.058(3) 0.077(3) -0.026(2) 0.013(3) -0.002(2)
    C15 0.109(4) 0.060(3) 0.070(3) -0.038(3) -0.005(3) 0.007(3)
    C16 0.125(4) 0.022(2) 0.084(4) -0.002(3) -0.018(3) 0.002(2)
    C17 0.078(3) 0.040(2) 0.067(3) 0.009(2) -0.006(2) -0.006(2)
    C18 0.0454(19) 0.044(2) 0.045(2) 0.0033(16) 0.0091(16) -0.0035(17)
    C19 0.0361(16) 0.0337(19) 0.043(2) -0.0032(14) 0.0058(15) 0.0029(15)
    C20 0.0466(19) 0.0349(19) 0.043(2) -0.0065(15) 0.0083(16) -0.0014(16)
    C21 0.0450(19) 0.038(2) 0.051(2) -0.0029(16) 0.0064(17) -0.0022(17)
    C22 0.054(2) 0.041(2) 0.070(3) -0.0045(18) 0.017(2) -0.006(2)
    N5 0.0410(15) 0.0309(15) 0.0456(17) -0.0022(12) 0.0050(13) -0.0021(13)
    N6 0.0520(18) 0.0287(16) 0.093(3) 0.0009(14) 0.0315(18) -0.0022(16)
    N7 0.0443(18) 0.070(2) 0.088(3) -0.0002(17) 0.0241(18) 0.002(2)
    N8 0.072(2) 0.046(2) 0.127(4) -0.0218(19) 0.026(2) -0.005(2)
_geom_special_details
;
All e.s.d.'s (except the e.s.d. in the dihedral angle between two l.s. planes)
are estimated using the full covariance matrix. The cell e.s.d.'s are taken
into account individually in the estimation of e.s.d.'s in distances, angles
and torsion angles; correlations between e.s.d.'s in cell parameters are only
used when they are defined by crystal symmetry. An approximate (isotropic)
treatment of cell e.s.d.'s is used for estimating e.s.d.'s involving l.s.
planes.
;
loop_
    _geom_bond_atom_site_label_1
    _geom_bond_atom_site_label_2
    _geom_bond_site_symmetry_2
    _geom_bond_distance
    _geom_bond_publ_flag
    C1 C2 . 1.381(5) ?
    C1 C6 . 1.389(5) ?
    C1 C7 . 1.464(4) ?
    C2 C3 . 1.387(6) ?
    C2 H2 . 0.9300 ?
    C3 C4 . 1.365(7) ?
    C3 H3 . 0.9300 ?
    C4 C5 . 1.369(6) ?
    C4 H4 . 0.9300 ?
    C5 C6 . 1.378(5) ?
    C5 H5 . 0.9300 ?
    C6 H6 . 0.9300 ?
    C7 N1 . 1.266(4) ?
    C7 H7 . 0.9300 ?
    C8 C9 . 1.360(4) ?
    C8 N1 . 1.387(4) ?
    C8 C10 . 1.437(4) ?
    C9 N2 . 1.345(4) ?
    C9 C11 . 1.443(4) ?
    C10 N3 . 1.136(4) ?
    C11 N4 . 1.138(4) ?
    N2 H2A . 0.8600 ?
    N2 H2B . 0.8600 ?
    C12 C13 . 1.387(5) ?
    C12 C17 . 1.398(5) ?
    C12 C18 . 1.457(5) ?
    C13 C14 . 1.362(5) ?
    C13 H13 . 0.9300 ?
    C14 C15 . 1.375(6) ?
    C14 H14 . 0.9300 ?
    C15 C16 . 1.370(7) ?
    C15 H15 . 0.9300 ?
    C16 C17 . 1.384(6) ?
    C16 H16 . 0.9300 ?
    C17 H17 . 0.9300 ?
    C18 N5 . 1.276(4) ?
    C18 H18 . 0.9300 ?
    C19 C20 . 1.360(4) ?
    C19 N5 . 1.382(4) ?
    C19 C21 . 1.434(4) ?
    C20 N6 . 1.344(4) ?
    C20 C22 . 1.446(5) ?
    C21 N7 . 1.139(4) ?
    C22 N8 . 1.134(4) ?
    N6 H6A . 0.8600 ?
    N6 H6B . 0.8600 ?
loop_
    _geom_angle_atom_site_label_1
    _geom_angle_atom_site_label_2
    _geom_angle_atom_site_label_3
    _geom_angle_site_symmetry_1
    _geom_angle_site_symmetry_3
    _geom_angle
    _geom_angle_publ_flag
    C2 C1 C6 . . 119.5(3) ?
    C2 C1 C7 . . 119.2(3) ?
    C6 C1 C7 . . 121.3(3) ?
    C1 C2 C3 . . 119.9(4) ?
    C1 C2 H2 . . 120.1 ?
    C3 C2 H2 . . 120.1 ?
    C4 C3 C2 . . 120.1(4) ?
    C4 C3 H3 . . 119.9 ?
    C2 C3 H3 . . 119.9 ?
    C3 C4 C5 . . 120.3(4) ?
    C3 C4 H4 . . 119.8 ?
    C5 C4 H4 . . 119.8 ?
    C4 C5 C6 . . 120.3(4) ?
    C4 C5 H5 . . 119.8 ?
    C6 C5 H5 . . 119.8 ?
    C5 C6 C1 . . 119.8(4) ?
    C5 C6 H6 . . 120.1 ?
    C1 C6 H6 . . 120.1 ?
    N1 C7 C1 . . 121.8(3) ?
    N1 C7 H7 . . 119.1 ?
    C1 C7 H7 . . 119.1 ?
    C9 C8 N1 . . 118.1(3) ?
    C9 C8 C10 . . 119.6(3) ?
    N1 C8 C10 . . 122.3(3) ?
    N2 C9 C8 . . 124.0(3) ?
    N2 C9 C11 . . 115.7(3) ?
    C8 C9 C11 . . 120.3(3) ?
    N3 C10 C8 . . 176.8(4) ?
    N4 C11 C9 . . 178.2(4) ?
    C7 N1 C8 . . 121.0(3) ?
    C9 N2 H2A . . 120.0 ?
    C9 N2 H2B . . 120.0 ?
    H2A N2 H2B . . 120.0 ?
    C13 C12 C17 . . 118.9(4) ?
    C13 C12 C18 . . 121.2(3) ?
    C17 C12 C18 . . 119.9(4) ?
    C14 C13 C12 . . 121.4(4) ?
    C14 C13 H13 . . 119.3 ?
    C12 C13 H13 . . 119.3 ?
    C13 C14 C15 . . 119.2(5) ?
    C13 C14 H14 . . 120.4 ?
    C15 C14 H14 . . 120.4 ?
    C16 C15 C14 . . 121.1(4) ?
    C16 C15 H15 . . 119.5 ?
    C14 C15 H15 . . 119.5 ?
    C15 C16 C17 . . 120.1(4) ?
    C15 C16 H16 . . 120.0 ?
    C17 C16 H16 . . 120.0 ?
    C16 C17 C12 . . 119.4(4) ?
    C16 C17 H17 . . 120.3 ?
    C12 C17 H17 . . 120.3 ?
    N5 C18 C12 . . 121.4(3) ?
    N5 C18 H18 . . 119.3 ?
    C12 C18 H18 . . 119.3 ?
    C20 C19 N5 . . 117.3(3) ?
    C20 C19 C21 . . 119.9(3) ?
    N5 C19 C21 . . 122.9(3) ?
    N6 C20 C19 . . 124.3(3) ?
    N6 C20 C22 . . 116.1(3) ?
    C19 C20 C22 . . 119.6(3) ?
    N7 C21 C19 . . 178.4(4) ?
    N8 C22 C20 . . 179.1(4) ?
    C18 N5 C19 . . 121.4(3) ?
    C20 N6 H6A . . 120.0 ?
    C20 N6 H6B . . 120.0 ?
    H6A N6 H6B . . 120.0 ?
loop_
    _geom_hbond_atom_site_label_D
    _geom_hbond_atom_site_label_H
    _geom_hbond_atom_site_label_A
    _geom_hbond_site_symmetry_A
    _geom_hbond_distance_DH
    _geom_hbond_distance_HA
    _geom_hbond_distance_DA
    _geom_hbond_angle_DHA
    N2 H2A N3 1_455 0.86 2.36 3.096(4) 143.6
    N2 H2B N8 2 0.86 2.25 3.090(5) 164.7
    N6 H6A N7 1_655 0.86 2.51 3.228(5) 141.7
    N6 H6B N4 2_645 0.86 2.28 3.057(4) 149.9
data_global
_journal_date_recd_electronic     2009-03-17
_journal_date_accepted     2009-03-24
_journal_name_full     'Acta Crystallographica, Section E'
_journal_year     2009
_journal_volume     65
_journal_issue      4
_journal_page_first     o919
_journal_page_last     o919
_journal_paper_category     QO
_journal_coeditor_code     CV2533
_publ_contact_author_name     'Yusuff, K. K. M.'
_publ_contact_author_address
;
Department of Applied Chemistry
Cochin University of Science and Technology
Kochi-682 022, Kerala, India.
;
_publ_contact_author_email     'yusuff@cusat.ac.in'
_publ_contact_author_fax     '+91-484-2577595'
_publ_contact_author_phone     '+91-484-2575804 '
_publ_section_title
;
(<i>Z</i>)-2-Amino-3-[(<i>E</i>)-benzylideneamino]but-2-enedinitrile
;
loop_
    _publ_author_name
    _publ_author_address
    'G. Varsha'
;
Department of Applied Chemistry
Cochin University of Science and Technology
Kochi 682 022, Kerala, India
;
    'V. Arun'
;
Department of Applied Chemistry
Cochin University of Science and Technology
Kochi 682 022, Kerala, India
;
    'Sebastian, Manju '
;
Department of Applied Chemistry
Cochin University of Science and Technology
Kochi 682 022, Kerala, India
;
    'P. Leeju'
;
Department of Applied Chemistry
Cochin University of Science and Technology
Kochi 682 022, Kerala, India
;
    'Varghese, Digna'
;
Department of Applied Chemistry
Cochin University of Science and Technology
Kochi 682 022, Kerala, India
;
    'Yusuff, K. K. M.'
;
Department of Applied Chemistry
Cochin University of Science and Technology
Kochi 682 022, Kerala, India
;
