# Supplementary material for: (Z)-2-Amino-3-[(E)-benzyl­ideneamino]but-2-enedinitrile
Source: Acta Crystallogr Sect E Struct Rep Online. 2009 Mar 28;65(Pt 4):o919. doi: 10.1107/S1600536809010873 (PMC2968917; doi:10.1107/S1600536809010873)
Supplement: Supplementary file 2 [file e-65-0o919-Isup2.hkl]

#
# h,k,l, Fc-squared, Fo-squared, sigma(Fo-squared) and status flag
#
data_I
_shelx_title ' ecu124_m in P2(1)/c'
_shelx_refln_list_code          4
_shelx_F_calc_maximum      443.07
_exptl_crystal_F_000       816.00
_reflns_d_resolution_high  0.8074
 
loop_
 _symmetry_equiv_pos_as_xyz
 'x, y, z'
 '-x, y+1/2, -z+1/2'
 '-x, -y, -z'
 'x, -y-1/2, z-1/2'
 
_cell_length_a     6.9569
_cell_length_b    22.7956
_cell_length_c    13.5157
_cell_angle_alpha  90.000
_cell_angle_beta  100.983
_cell_angle_gamma  90.000
 
_shelx_F_squared_multiplier     1.000
 
loop_
 _refln_index_h
 _refln_index_k
 _refln_index_l
 _refln_F_squared_calc
 _refln_F_squared_meas
 _refln_F_squared_sigma
 _refln_observed_status
   1   0   0      296.39      228.47      9.68 o
   2   0   0      675.81      676.94     16.76 o
   3   0   0      270.65      267.55      8.98 o
   4   0   0      668.83      641.28     16.44 o
   5   0   0       34.73       41.23      4.38 o
   6   0   0       15.36       18.48      3.96 o
   7   0   0       52.60       51.68      6.98 o
   1   1   0     1296.20     1183.61     12.09 o
   2   1   0      746.85      797.09     11.57 o
   3   1   0      547.54      595.79     11.00 o
   4   1   0      496.48      549.81     10.75 o
   5   1   0        8.29        7.09      1.88 o
   6   1   0       58.08       61.69      3.92 o
   7   1   0        2.45        9.51      2.94 o
   8   1   0        0.16        2.98      4.58 o
   0   2   0     6661.63     6757.55     69.34 o
   1   2   0     3605.64     3425.90     46.15 o
   2   2   0       89.91       68.66      3.50 o
   3   2   0     1274.09     1293.55     15.35 o
   4   2   0      284.64      268.20      7.96 o
   5   2   0        5.79        7.12      1.77 o
   6   2   0       60.55       66.21      4.19 o
   7   2   0        0.16        4.43      2.37 o
   8   2   0        1.11        1.42      4.55 o
   1   3   0     2051.77     2030.11     16.54 o
   2   3   0     3108.20     3409.04     25.32 o
   3   3   0     1269.45     1260.30     15.18 o
   4   3   0      290.39      352.90      9.14 o
   5   3   0       56.56       62.35      4.17 o
   6   3   0      217.24      202.92      8.24 o
   7   3   0       44.45       51.59      7.98 o
   8   3   0       16.43       37.25      8.06 o
   0   4   0     8562.78     8719.20     56.73 o
   1   4   0      623.33      633.70     12.24 o
   2   4   0      157.32      138.86      4.44 o
   3   4   0        0.01        3.57      1.00 o
   4   4   0      670.96      666.40     13.52 o
   5   4   0       24.78       36.76      3.55 o
   6   4   0       58.99       58.17      4.02 o
   7   4   0       30.24       32.22      5.08 o
   8   4   0        8.90       14.77     11.00 o
   1   5   0      307.87      312.42      9.36 o
   2   5   0        8.78       17.14      2.08 o
   3   5   0      306.86      316.29      7.81 o
   4   5   0       65.26       53.41      3.59 o
   5   5   0       73.55       75.66      4.76 o
   6   5   0      282.49      279.81     16.62 o
   7   5   0        1.65        4.66      4.00 o
   8   5   0        0.98        5.18      4.26 o
   0   6   0       57.73       62.11      3.60 o
   1   6   0      962.37      942.16     16.90 o
   2   6   0      178.36      184.55      4.58 o
   3   6   0     1366.82     1412.10     17.60 o
   4   6   0       14.39       20.04      2.36 o
   5   6   0       96.08       88.51      5.14 o
   6   6   0      464.08      428.14     21.40 o
   7   6   0      119.68      117.48     10.82 o
   8   6   0        0.33        4.11      4.34 o
   1   7   0    12994.70    14026.14    111.99 o
   2   7   0      106.51      110.82      3.77 o
   3   7   0      821.42      881.60     12.70 o
   4   7   0        0.50        3.68      1.45 o
   5   7   0      143.35      153.51      9.61 o
   6   7   0      221.45      190.24     13.89 o
   7   7   0        9.78        9.67      4.46 o
   8   7   0        0.12        7.89      4.77 o
   0   8   0       80.93       84.33      4.38 o
   1   8   0      569.41      585.46     12.79 o
   2   8   0       16.77       21.45      3.39 o
   3   8   0      612.39      668.07     10.53 o
   4   8   0       15.85       16.58      2.54 o
   5   8   0      512.10      538.92     18.83 o
   6   8   0        3.72        4.93      4.72 o
   7   8   0        0.48        2.72      3.12 o
   8   8   0        0.24       19.37      8.17 o
   1   9   0     1820.39     1963.86     24.86 o
   2   9   0       18.36       12.27      3.07 o
   3   9   0       95.46      128.79      5.10 o
   4   9   0       13.59       25.68      4.79 o
   5   9   0       73.52       79.61      7.13 o
   6   9   0       13.50       15.11      5.09 o
   7   9   0       59.92       68.19      8.74 o
   8   9   0        0.32       10.51      5.88 o
   0  10   0      327.90      303.57     11.43 o
   1  10   0      167.00      175.20      8.82 o
   2  10   0      767.41      800.75     18.11 o
   3  10   0     1165.05     1181.26     24.25 o
   4  10   0      275.23      252.04     12.11 o
   5  10   0      123.89      129.24      9.05 o
   6  10   0        5.99       15.49      4.55 o
   7  10   0        2.96        5.93      4.75 o
   1  11   0      367.20      396.99      8.07 o
   2  11   0      174.68      170.15      8.64 o
   3  11   0       34.72       46.48      4.85 o
   4  11   0      323.93      328.14     14.09 o
   5  11   0      153.87      139.60     12.02 o
   6  11   0       15.71       17.86      5.43 o
   7  11   0        3.01        9.90      3.74 o
   0  12   0      287.30      266.14      9.44 o
   1  12   0       13.06       20.42      1.96 o
   2  12   0      273.81      285.62     14.99 o
   3  12   0       15.87       36.57      5.32 o
   4  12   0      288.11      280.33     13.27 o
   5  12   0       28.42       37.03      8.78 o
   6  12   0      146.35      126.38     11.75 o
   7  12   0        9.48       15.59      6.88 o
   1  13   0      180.57      177.47      5.99 o
   2  13   0        9.78       16.76      4.14 o
   3  13   0       30.68       42.52      5.40 o
   4  13   0      358.64      344.93     15.01 o
   5  13   0       68.26       71.04      8.45 o
   6  13   0       52.23       56.34      7.42 o
   7  13   0        5.31        1.19      3.85 o
   0  14   0     1237.93     1301.21     23.41 o
   1  14   0       31.93       30.10      3.81 o
   2  14   0     1193.39     1192.57     25.01 o
   3  14   0       14.05       14.99      3.83 o
   4  14   0        0.43        3.82      3.00 o
   5  14   0        0.21        2.46      3.01 o
   6  14   0       58.09       55.31      6.96 o
   7  14   0        3.63        1.83      3.58 o
   1  15   0        0.01        4.46      2.54 o
   2  15   0       48.17       46.19      4.98 o
   3  15   0        8.23        9.54      4.34 o
   4  15   0       55.16       59.97      6.69 o
   5  15   0        3.44        6.80      3.94 o
   6  15   0       13.97       23.92      6.21 o
   7  15   0        4.77       10.34      5.64 o
   0  16   0      747.99      726.29     43.60 o
   1  16   0       38.33       32.86      4.12 o
   2  16   0        1.13       10.02      3.29 o
   3  16   0        2.84        2.74      2.31 o
   4  16   0        3.84        7.71      3.31 o
   5  16   0        1.35        9.09      4.19 o
   6  16   0        0.63        1.81      3.26 o
   1  17   0        0.77        3.54      2.52 o
   2  17   0       17.19       35.57      5.58 o
   3  17   0        0.41        6.14      3.34 o
   4  17   0        2.56        1.98      2.94 o
   5  17   0        0.46        8.34      3.65 o
   6  17   0      131.26      162.16     13.24 o
   0  18   0      786.91      760.74     46.82 o
   1  18   0        9.90       15.63      3.54 o
   2  18   0       25.36       36.53      5.45 o
   3  18   0       55.06       58.10      5.63 o
   4  18   0       13.60       28.63      6.14 o
   5  18   0        0.14        7.26      9.87 o
   6  18   0        3.71       15.27      3.98 o
   1  19   0      178.68      172.43     16.62 o
   2  19   0      109.90      104.96      7.62 o
   3  19   0       19.57       35.77      4.69 o
   4  19   0        6.37       15.50      4.16 o
   5  19   0        1.55       14.94      4.04 o
   6  19   0        0.28       16.04      4.41 o
   0  20   0      988.38      927.77     54.95 o
   1  20   0      448.23      430.40     25.99 o
   2  20   0        0.62        3.58      2.57 o
   3  20   0        0.35       10.71      3.96 o
   4  20   0       54.64       43.05      8.53 o
   5  20   0        8.25       18.12      4.82 o
   1  21   0       78.01       90.55     11.74 o
   2  21   0        5.87        8.35      5.53 o
   3  21   0      542.15      489.28     30.07 o
   4  21   0        0.09        8.74      3.98 o
   5  21   0        5.74       10.81      4.99 o
   0  22   0       26.53       38.81     15.13 o
   1  22   0      125.43      134.41     20.95 o
   2  22   0       11.93       25.67      5.93 o
   3  22   0        0.92        5.44      3.44 o
   4  22   0       21.15       19.80      3.91 o
   5  22   0        7.86       14.05     11.57 o
   1  23   0       24.40       54.47      8.42 o
   2  23   0        3.98        7.71      7.29 o
   3  23   0       18.68       23.40     11.49 o
   4  23   0       12.36       18.19      4.95 o
   0  24   0        4.91       -6.02      6.02 o
   1  24   0       12.02       17.25      5.80 o
   2  24   0       11.16       13.15      4.79 o
   3  24   0        7.25       35.31      8.83 o
   4  24   0        1.62       33.20      7.85 o
   1  25   0       95.37      108.74     12.18 o
   2  25   0        0.02        7.73      5.46 o
   3  25   0       31.36       48.20     10.93 o
   0  26   0       10.93       17.09      8.83 o
   1  26   0       15.67       43.12      6.58 o
   2  26   0       21.40       33.76     13.45 o
   3  26   0        7.31        6.02      7.99 o
   1  27   0       16.11       38.18      5.88 o
   2  27   0      160.91      172.34     25.08 o
   0  28   0      203.32      168.70     23.12 o
  -8   1   1        0.25        7.55      9.32 o
  -7   1   1      196.54      191.02      7.99 o
  -6   1   1       48.20       43.03      3.61 o
  -5   1   1      168.26      147.03      6.22 o
  -4   1   1       88.35       85.68      5.38 o
  -3   1   1     1622.52     1673.06     21.01 o
  -2   1   1        2.52        3.12      1.68 o
  -1   1   1    20354.50    20364.16    282.26 o
   0   1   1        0.92        4.48      0.73 o
   1   1   1      422.37      330.58      5.47 o
   2   1   1       46.08       58.73      2.42 o
   3   1   1     1279.37     1405.03     14.81 o
   4   1   1      100.47       91.45      4.18 o
   5   1   1      117.16      122.56      5.49 o
   6   1   1       11.67       15.43      2.45 o
   7   1   1       24.23       30.95      4.65 o
   8   1   1        1.36       -6.30      6.44 o
  -8   2   1       11.76       15.73      6.37 o
  -7   2   1      209.72      212.83      8.51 o
  -6   2   1       46.97       42.31      3.71 o
  -5   2   1      287.70      303.25      9.57 o
  -4   2   1      433.80      468.36     12.66 o
  -3   2   1     4303.87     4637.49     43.58 o
  -2   2   1      631.36      625.53     10.64 o
  -1   2   1    15296.19    15822.78     85.29 o
   0   2   1      967.09      920.33      8.83 o
   1   2   1      348.19      239.62      4.66 o
   2   2   1      737.26      762.56     10.73 o
   3   2   1      228.81      243.75      6.51 o
   4   2   1       50.52       51.17      3.04 o
   5   2   1      148.35      157.48      6.59 o
   6   2   1       53.35       55.30      4.67 o
   7   2   1       85.61      100.63     11.00 o
   8   2   1        3.71        4.24      4.39 o
  -8   3   1       41.89       36.50      6.45 o
  -7   3   1        3.76        8.58      3.00 o
  -6   3   1       43.89       48.45      3.73 o
  -5   3   1        0.44        5.62      1.56 o
  -4   3   1      776.96      879.35     17.51 o
  -3   3   1      242.10      223.64      7.57 o
  -2   3   1       96.21      111.62      4.47 o
  -1   3   1     1524.40     1543.59     13.48 o
   0   3   1        4.29        4.33      0.93 o
   1   3   1     2082.29     2034.65     34.19 o
   2   3   1     1568.10     1612.20     15.19 o
   3   3   1      595.52      601.10     11.05 o
   4   3   1        7.73        7.66      2.02 o
   5   3   1      113.12      100.27      5.15 o
   6   3   1      128.74      128.33      7.65 o
   7   3   1       24.09       29.55      7.50 o
   8   3   1        4.42       32.46     13.10 o
  -8   4   1       17.78        8.53      4.02 o
  -7   4   1        7.15        7.58      3.83 o
  -6   4   1       36.13       45.91      3.97 o
  -5   4   1        1.36        4.76      1.66 o
  -4   4   1      127.86      146.07      7.02 o
  -3   4   1      331.82      325.75      9.16 o
  -2   4   1      276.45      264.53      6.90 o
  -1   4   1       80.80       53.67      3.13 o
   0   4   1     4781.27     4924.19     32.76 o
   1   4   1     1709.43     1735.89     14.42 o
   2   4   1       33.54       45.26      2.66 o
   3   4   1      517.56      495.14      9.97 o
   4   4   1      264.06      250.91      8.12 o
   5   4   1      153.33      153.19      6.47 o
   6   4   1       66.06       64.23      5.09 o
   7   4   1        0.30        2.48      6.02 o
   8   4   1        0.61       -0.41      4.60 o
  -8   5   1       66.03       66.50      6.86 o
  -7   5   1       10.45        6.28      3.48 o
  -6   5   1       42.27       45.60      5.39 o
  -5   5   1       15.85       20.92      2.92 o
  -4   5   1      956.70      897.22     17.83 o
  -3   5   1        4.80        9.28      2.18 o
  -2   5   1      962.68      919.25     13.92 o
  -1   5   1      872.77      886.77     11.58 o
   0   5   1      522.81      602.37      9.31 o
   1   5   1       66.19       60.05      2.85 o
   2   5   1      126.64      121.81      4.48 o
   3   5   1       40.59       44.32      2.81 o
   4   5   1       49.46       43.57      3.10 o
   5   5   1        0.05        1.80      1.68 o
   6   5   1      397.00      362.77     18.96 o
   7   5   1        3.35        0.56      3.23 o
   8   5   1        0.68       10.36      6.02 o
  -8   6   1        2.39        4.99      3.61 o
  -7   6   1        0.93       12.95      3.74 o
  -6   6   1      222.37      215.75     12.39 o
  -5   6   1       33.16       34.35      3.33 o
  -4   6   1      110.55      106.90      6.42 o
  -3   6   1       38.48       39.64      3.36 o
  -2   6   1        2.36        6.30      1.28 o
  -1   6   1      464.98      468.13     11.87 o
   0   6   1      483.34      597.12     13.69 o
   1   6   1      188.37      202.62      6.98 o
   2   6   1      736.68      788.24     11.64 o
   3   6   1       96.28       97.50      4.81 o
   4   6   1      194.12      191.70      6.94 o
   5   6   1      148.49      153.98      7.83 o
   6   6   1      815.85      792.48     29.03 o
   7   6   1       15.96       27.45      5.05 o
   8   6   1       27.07       29.91      5.14 o
  -8   7   1        0.97        1.10      7.79 o
  -7   7   1        7.03       12.99      4.43 o
  -6   7   1      132.80      137.85      9.73 o
  -5   7   1        2.23        7.92      2.65 o
  -4   7   1       38.83       49.41      3.74 o
  -3   7   1       67.34       69.98      4.38 o
  -2   7   1     3430.97     3358.66     33.36 o
  -1   7   1       13.38       12.18      1.96 o
   0   7   1      280.63      297.45      7.39 o
   1   7   1      112.11      104.32      5.64 o
   2   7   1      397.78      424.48      8.26 o
   3   7   1       48.79       53.86      3.51 o
   4   7   1       71.77       80.17      5.02 o
   5   7   1      132.24      109.00      9.88 o
   6   7   1      566.03      547.82     24.25 o
   7   7   1        6.65        4.92      6.15 o
   8   7   1       50.00       50.67      7.07 o
  -8   8   1        3.59        0.72      5.25 o
  -7   8   1       11.40       14.94      3.98 o
  -6   8   1      413.38      397.35     17.40 o
  -5   8   1      195.33      207.70     11.74 o
  -4   8   1      796.94      806.73     15.29 o
  -3   8   1        4.68        6.11      1.46 o
  -2   8   1       66.12       73.85      3.40 o
  -1   8   1       49.42       67.67      3.58 o
   0   8   1     2079.67     2345.86     23.91 o
   1   8   1       35.72       34.39      3.25 o
   2   8   1     3765.12     4409.77     42.18 o
   3   8   1        6.36        8.38      1.84 o
   4   8   1      408.09      432.71     15.02 o
   5   8   1       16.86       35.04      8.08 o
   6   8   1      386.46      376.88     20.26 o
   7   8   1        0.30        7.41      3.32 o
  -8   9   1       14.46       13.42      4.58 o
  -7   9   1       13.18       23.12      4.65 o
  -6   9   1       95.16      100.74     10.29 o
  -5   9   1        0.48        5.88      3.68 o
  -4   9   1      392.30      347.57     16.15 o
  -3   9   1       65.61       57.96      3.65 o
  -2   9   1     1864.74     1878.26     31.90 o
  -1   9   1      201.59      187.41      6.05 o
   0   9   1      129.97      167.38      6.09 o
   1   9   1      269.88      281.99      9.26 o
   2   9   1     2929.64     3773.95     38.50 o
   3   9   1       26.38       41.50      2.95 o
   4   9   1      269.06      234.61     11.15 o
   5   9   1       27.71       31.08      7.19 o
   6   9   1      372.05      363.49     20.11 o
   7   9   1        6.21       12.36      3.52 o
  -7  10   1        6.05       12.28      4.24 o
  -6  10   1       35.70       38.91      6.61 o
  -5  10   1        0.54       -2.99      3.74 o
  -4  10   1       26.23       38.99      5.88 o
  -3  10   1      157.20      171.03     10.44 o
  -2  10   1      381.23      408.95     15.08 o
  -1  10   1     2445.59     2782.25     26.20 o
   0  10   1      212.86      201.48      6.95 o
   1  10   1     1062.99      993.31     18.30 o
   2  10   1      253.82      281.50     10.57 o
   3  10   1      272.18      276.56     11.36 o
   4  10   1       97.34       98.73      7.27 o
   5  10   1       14.80       27.41      6.69 o
   6  10   1      140.55      139.11     11.69 o
   7  10   1        5.83       15.63      7.41 o
  -7  11   1        0.88       -1.24      3.25 o
  -6  11   1        0.50        4.11      3.51 o
  -5  11   1      588.96      547.99     20.11 o
  -4  11   1      323.40      324.50     14.26 o
  -3  11   1      110.36       96.11      8.29 o
  -2  11   1      333.06      370.57     14.64 o
  -1  11   1      488.96      569.42     11.72 o
   0  11   1      152.57      154.72      6.34 o
   1  11   1        0.10        3.88      1.10 o
   2  11   1       17.44       10.12      2.78 o
   3  11   1      683.16      730.95     19.12 o
   4  11   1       11.92       34.38      4.72 o
   5  11   1      398.95      345.61     19.22 o
   6  11   1       69.98       70.70      8.09 o
   7  11   1       11.83       31.85      5.76 o
  -7  12   1       21.53       34.52      6.58 o
  -6  12   1       29.37       33.71      7.34 o
  -5  12   1     1885.45     1946.31     39.29 o
  -4  12   1       30.90       38.78      6.16 o
  -3  12   1      144.79      137.35      8.72 o
  -2  12   1       21.45       27.90      5.22 o
  -1  12   1      185.50      206.74      7.32 o
   0  12   1       80.82       69.59      3.66 o
   1  12   1       90.89       88.16      3.82 o
   2  12   1      500.67      503.65     15.20 o
   3  12   1       21.60       31.01      4.56 o
   4  12   1       31.46       38.80      7.08 o
   5  12   1      300.71      262.52     22.31 o
   6  12   1      105.44       91.94      9.65 o
   7  12   1       18.89       35.07      5.91 o
  -7  13   1       11.28       10.71      4.41 o
  -6  13   1        4.61       13.54      4.53 o
  -5  13   1      935.32      946.35     27.24 o
  -4  13   1       29.70       39.89      5.62 o
  -3  13   1       49.52       55.34      5.56 o
  -2  13   1        9.82       16.81      3.61 o
  -1  13   1      318.79      306.49      8.44 o
   0  13   1       72.93       75.44      4.01 o
   1  13   1      591.74      504.88     14.50 o
   2  13   1       54.44       63.93      5.65 o
   3  13   1      387.30      375.46     14.89 o
   4  13   1        8.03       15.40      5.35 o
   5  13   1        2.00        4.08      4.12 o
   6  13   1        0.24        4.10      3.88 o
   7  13   1       19.43       26.30      5.11 o
  -7  14   1       20.83       16.27     11.88 o
  -6  14   1        9.35        5.77      4.16 o
  -5  14   1       12.97       17.38      6.11 o
  -4  14   1        9.81        9.49      3.80 o
  -3  14   1       99.36       85.32      6.85 o
  -2  14   1        2.05        3.10      2.24 o
  -1  14   1      267.98      305.78     11.50 o
   0  14   1       43.76       39.82      3.16 o
   1  14   1       36.74       38.28      4.87 o
   2  14   1        6.99       15.55      6.23 o
   3  14   1      310.95      301.97     13.10 o
   4  14   1        2.06        4.61      3.83 o
   5  14   1        6.41       11.25      3.81 o
   6  14   1       17.03       18.53      6.53 o
   7  14   1       54.56       60.12      6.65 o
  -7  15   1       81.07       87.83      8.82 o
  -6  15   1        7.60       10.28      4.91 o
  -5  15   1      140.02      133.42     11.74 o
  -4  15   1       13.87       34.72      6.07 o
  -3  15   1      415.84      312.78     13.85 o
  -2  15   1       14.75       11.90      3.46 o
  -1  15   1       11.31       25.23      3.81 o
   0  15   1       27.69       27.06      2.66 o
   1  15   1        0.02        4.12      2.45 o
   2  15   1        0.09        3.71      2.95 o
   3  15   1      111.88       94.43      7.44 o
   4  15   1        1.63        8.18      3.66 o
   5  15   1       48.96       53.49      7.65 o
   6  15   1       28.80       27.67      6.91 o
   7  15   1       19.83       18.65      7.17 o
  -7  16   1      122.20      150.97     12.71 o
  -6  16   1        1.92       10.90      7.40 o
  -5  16   1       38.88       42.95      7.14 o
  -4  16   1        1.41        8.68      5.98 o
  -3  16   1       31.84       43.09      5.27 o
  -2  16   1       16.69       25.28      4.55 o
  -1  16   1      425.48      362.82     13.14 o
   0  16   1       71.37       59.58      6.28 o
   1  16   1       10.19       21.25      4.29 o
   2  16   1        2.72        7.34      2.97 o
   3  16   1       48.05       42.57      5.59 o
   4  16   1        1.07        5.51      3.82 o
   5  16   1      323.42      330.90     19.95 o
   6  16   1       19.58       18.74      4.58 o
  -6  17   1        6.17       10.86      3.72 o
  -5  17   1        2.77        5.56      3.66 o
  -4  17   1       39.26       43.87      5.24 o
  -3  17   1       95.07       86.43      7.32 o
  -2  17   1        0.85        8.76      2.84 o
  -1  17   1      114.94      123.55      7.50 o
   0  17   1       35.73       60.39     11.84 o
   1  17   1      267.49      317.55     15.54 o
   2  17   1       40.62       40.37      5.58 o
   3  17   1       37.63       38.83      5.70 o
   4  17   1       39.59       43.26      7.03 o
   5  17   1       45.44       49.93      7.43 o
   6  17   1       22.06       29.31      5.35 o
  -6  18   1       32.71       38.85      5.80 o
  -5  18   1        5.37       12.95      5.25 o
  -4  18   1        9.51       13.98      3.66 o
  -3  18   1      272.32      232.78     12.24 o
  -2  18   1      228.08      182.72     10.40 o
  -1  18   1      888.32      782.61     20.37 o
   0  18   1      138.28      149.57     15.32 o
   1  18   1     1043.04      970.95     27.85 o
   2  18   1      227.84      214.20     11.32 o
   3  18   1        3.90       -3.28      3.67 o
   4  18   1       55.07       61.47      7.92 o
   5  18   1        6.51        5.85      6.38 o
   6  18   1       50.36       67.30      9.23 o
  -6  19   1       31.25       25.10      5.53 o
  -5  19   1        0.09        7.11      5.13 o
  -4  19   1       15.65       31.51      4.06 o
  -3  19   1      118.65       97.51      7.54 o
  -2  19   1       72.41       67.91      6.05 o
  -1  19   1      974.38      923.93     37.96 o
   0  19   1     1350.98     1295.60     44.71 o
   1  19   1      409.44      391.80     24.02 o
   2  19   1       44.75       46.53      5.91 o
   3  19   1        9.97       14.78      4.10 o
   4  19   1       16.03       38.68      8.92 o
   5  19   1        0.15        2.43      3.14 o
   6  19   1       13.67       22.60     13.09 o
  -6  20   1        7.02       -0.33     10.12 o
  -5  20   1       15.01       24.74      6.44 o
  -4  20   1      111.37      103.98      9.56 o
  -3  20   1        1.20       14.79      4.51 o
  -2  20   1       42.24       35.40      4.74 o
  -1  20   1        0.85        6.14      5.94 o
   0  20   1     2559.28     2524.24     64.25 o
   1  20   1      251.30      233.92     25.71 o
   2  20   1        2.53       27.16      5.28 o
   3  20   1        3.59       10.12      4.57 o
   4  20   1       81.26       95.64      9.09 o
   5  20   1        0.90        1.72      3.69 o
  -5  21   1        6.39        3.30      5.07 o
  -4  21   1       28.12       27.06      4.56 o
  -3  21   1        6.33       14.35      3.49 o
  -2  21   1      191.30      161.97     15.46 o
  -1  21   1        0.34        8.22      5.04 o
   0  21   1      853.89      796.12     36.61 o
   1  21   1        1.58       14.11      5.98 o
   2  21   1      205.10      175.53     15.87 o
   3  21   1        3.08        9.78      4.64 o
   4  21   1       99.74      107.86     11.98 o
   5  21   1        0.01        5.07      7.99 o
  -5  22   1        0.90       -1.61      3.64 o
  -4  22   1        0.10        9.64      8.45 o
  -3  22   1        5.44       24.44      3.18 o
  -2  22   1       29.79       55.71      8.22 o
  -1  22   1        0.71       22.39      6.63 o
   0  22   1       10.16       43.72      8.68 o
   1  22   1        1.10       24.95      8.06 o
   2  22   1       40.21       75.75     10.81 o
   3  22   1        2.87       18.57      5.62 o
   4  22   1       32.34       33.21      5.71 o
   5  22   1        1.43       -4.73      4.89 o
  -4  23   1       14.43       16.08      4.83 o
  -3  23   1        0.08        8.97     14.85 o
  -2  23   1       54.95       58.70      8.79 o
  -1  23   1        1.86       22.07      6.81 o
   0  23   1      155.09      169.33     18.63 o
   1  23   1        0.04       17.33      5.89 o
   2  23   1       27.68       44.41     16.81 o
   3  23   1        0.95       -0.42      8.13 o
   4  23   1       88.64       89.54     10.81 o
  -4  24   1        0.11       12.05      7.01 o
  -3  24   1        1.15        1.54      6.44 o
  -2  24   1       28.81       44.62      7.43 o
  -1  24   1       31.86       40.40      7.82 o
   0  24   1        3.14       33.28      6.94 o
   1  24   1        1.01        9.96      5.24 o
   2  24   1       33.25       58.70     21.30 o
   3  24   1        3.18       -6.02      6.02 o
   4  24   1        0.67        9.51      5.11 o
  -3  25   1        0.00       -0.28      6.02 o
  -2  25   1        9.71        9.27      5.88 o
  -1  25   1       48.43       49.16      8.27 o
   0  25   1      132.29      139.84     14.31 o
   1  25   1       35.44       53.60      7.18 o
   2  25   1        1.46       10.79      8.27 o
   3  25   1       32.71       26.20     12.61 o
  -3  26   1        4.72       20.31      8.97 o
  -2  26   1       21.38       46.77      6.18 o
  -1  26   1        8.54       40.48     10.58 o
   0  26   1        3.59       25.25      9.53 o
   1  26   1       12.54       22.11      4.93 o
   2  26   1       23.86       23.82      9.39 o
   3  26   1        2.57       -3.64      6.58 o
  -2  27   1       14.27       39.94      5.59 o
  -1  27   1        1.76        2.66     10.02 o
   0  27   1        5.25       17.74     10.30 o
   1  27   1       21.18        3.92      5.46 o
   2  27   1       37.96       50.30     19.47 o
   0  28   1        2.03       36.69      5.98 o
  -8   0   2        6.52       27.94      3.87 o
  -7   0   2       39.25       43.99      6.27 o
  -6   0   2      367.85      341.81     17.46 o
  -5   0   2        9.72       18.18      4.84 o
  -4   0   2      125.05      129.65     10.50 o
  -3   0   2      118.14       96.39      7.87 o
  -2   0   2     2268.42     2343.93     34.13 o
  -1   0   2      118.80      116.80      6.53 o
   0   0   2      375.72      155.86     10.52 o
   1   0   2       95.22       87.36      4.33 o
   2   0   2      497.90      528.60     14.62 o
   3   0   2        0.42        1.97      1.25 o
   4   0   2       64.95       62.75      4.76 o
   5   0   2        6.82       16.29      8.56 o
   6   0   2       28.03       22.70      9.25 o
   7   0   2       17.98       42.03      7.99 o
  -8   1   2       14.18       28.48      3.70 o
  -7   1   2        0.16        4.33      1.92 o
  -6   1   2        3.71        9.76      2.44 o
  -5   1   2        1.70        7.35      3.15 o
  -4   1   2        2.66        3.36      2.03 o
  -3   1   2       92.13       79.14      5.00 o
  -2   1   2       19.98       14.77      2.96 o
  -1   1   2      608.04      568.40      9.42 o
   0   1   2     1517.53     1605.00     13.66 o
   1   1   2      571.13      538.18      7.66 o
   2   1   2        5.97       20.78      1.55 o
   3   1   2       17.57       14.59      1.78 o
   4   1   2       29.70       43.15      3.81 o
   5   1   2        0.10        5.20      1.65 o
   6   1   2        0.00       -0.58      2.39 o
   7   1   2        0.31       -3.31      3.31 o
  -8   2   2       22.21       43.08      5.71 o
  -7   2   2        0.98       -1.17      2.45 o
  -6   2   2       39.85       42.70      4.49 o
  -5   2   2       34.04       45.27      4.28 o
  -4   2   2      295.99      264.25      9.67 o
  -3   2   2      234.18      207.20      7.45 o
  -2   2   2     9514.49    10046.09     56.91 o
  -1   2   2      606.88      625.85     18.76 o
   0   2   2      422.77      411.12      5.80 o
   1   2   2     5180.19     5618.10     39.36 o
   2   2   2     7504.35     8201.36     65.71 o
   3   2   2       86.40       77.01      3.73 o
   4   2   2      214.25      226.71      7.65 o
   5   2   2      114.48      102.65      5.55 o
   6   2   2       14.93       18.98      4.15 o
   7   2   2       12.67       10.79      6.58 o
   8   2   2        3.58        2.94      6.16 o
  -8   3   2        2.68        5.28      3.24 o
  -7   3   2        0.25        3.60      2.60 o
  -6   3   2       26.90       22.13      4.15 o
  -5   3   2        0.63        7.40      2.58 o
  -4   3   2       25.21       49.48      4.12 o
  -3   3   2       19.37       29.64      2.96 o
  -2   3   2     2267.78     2104.22     20.89 o
  -1   3   2      139.39       83.19      3.79 o
   0   3   2        9.01        9.84      1.95 o
   1   3   2      731.15      723.26     13.09 o
   2   3   2      188.79      156.52      5.04 o
   3   3   2       75.73       67.65      3.49 o
   4   3   2      247.99      246.61      7.98 o
   5   3   2       96.81       96.75      6.06 o
   6   3   2       13.54        9.47      2.86 o
   7   3   2       10.93       11.63      6.72 o
   8   3   2        2.65       -0.28      6.02 o
  -8   4   2        3.60        6.78      3.73 o
  -7   4   2        9.65       18.55      2.95 o
  -6   4   2       69.61       84.53      5.53 o
  -5   4   2      126.17      126.06      7.36 o
  -4   4   2      142.84      142.52      7.13 o
  -3   4   2      210.69      201.74      7.44 o
  -2   4   2       79.14       84.32      4.17 o
  -1   4   2     1407.55     1316.35     14.24 o
   0   4   2       42.40       35.17      3.26 o
   1   4   2     1867.43     1863.24     16.99 o
   2   4   2       91.49       88.98      3.79 o
   3   4   2      519.39      497.70     11.11 o
   4   4   2       46.91       50.19      3.36 o
   5   4   2      177.42      186.98     10.00 o
   6   4   2        0.85        6.29      3.24 o
   7   4   2       22.70       21.58      7.57 o
   8   4   2        0.46        9.67      6.30 o
  -8   5   2       32.13       47.54      6.34 o
  -7   5   2       49.65       54.94      5.59 o
  -6   5   2       31.88       45.39      5.69 o
  -5   5   2      135.53      125.27      7.32 o
  -4   5   2       95.61       86.91      5.47 o
  -3   5   2       20.78       24.53      3.00 o
  -2   5   2      257.26      248.45      7.17 o
  -1   5   2     5059.70     5046.54     33.93 o
   0   5   2      923.63     1046.66     13.41 o
   1   5   2      368.21      319.49      7.11 o
   2   5   2        4.70        9.79      1.53 o
   3   5   2        2.89        3.96      1.51 o
   4   5   2      250.91      232.32      8.63 o
   5   5   2      199.13      193.68     10.26 o
   6   5   2       82.51       83.35      8.26 o
   7   5   2       10.32       13.59     10.23 o
   8   5   2       16.33       31.94      8.27 o
  -8   6   2       57.80       66.73      7.59 o
  -7   6   2       10.26       21.20      7.58 o
  -6   6   2      101.35      106.52      8.55 o
  -5   6   2       80.15       98.45      6.49 o
  -4   6   2       20.39       25.81      3.46 o
  -3   6   2      107.96      111.78      5.51 o
  -2   6   2       67.84       57.94      3.85 o
  -1   6   2     7006.12     7278.59     70.41 o
   0   6   2        7.09       16.37      3.27 o
   1   6   2     5843.43     6254.30     37.44 o
   2   6   2       62.24       64.85      3.35 o
   3   6   2      103.15       92.08      4.64 o
   4   6   2        0.23        5.67      1.64 o
   5   6   2      194.45      188.43     12.91 o
   6   6   2       71.31       61.50      7.27 o
   7   6   2       23.13       35.59      6.86 o
  -8   7   2       22.02       31.79      4.66 o
  -7   7   2       10.91       18.31      4.30 o
  -6   7   2       38.61       50.93      6.80 o
  -5   7   2     2609.47     2546.42     48.19 o
  -4   7   2       65.68       75.45      5.50 o
  -3   7   2        6.33       12.72      2.25 o
  -2   7   2       22.92       19.98      2.58 o
  -1   7   2       14.51       26.89      2.77 o
   0   7   2        6.79       10.90      1.70 o
   1   7   2       50.70       66.52      3.49 o
   2   7   2        7.12       25.04      2.09 o
   3   7   2      332.13      317.60      8.95 o
   4   7   2       22.08       33.02      3.06 o
   5   7   2      827.49      842.94     28.17 o
   6   7   2       25.54       45.91      6.14 o
   7   7   2       11.20       34.93     15.20 o
  -8   8   2       13.91       23.35      4.87 o
  -7   8   2       76.99       82.62      9.11 o
  -6   8   2        1.42        3.40      2.74 o
  -5   8   2      959.38      893.36     28.83 o
  -4   8   2        8.81       17.75      2.80 o
  -3   8   2        1.46        3.57      2.61 o
  -2   8   2        0.78        2.71      1.25 o
  -1   8   2     5639.61     6275.98     53.55 o
   0   8   2        6.32       11.85      2.18 o
   1   8   2     5100.79     5845.12     38.19 o
   2   8   2       64.94       74.31      5.29 o
   3   8   2       32.20       43.33      3.11 o
   4   8   2        0.46        3.45      2.69 o
   5   8   2      448.63      409.70     19.90 o
   6   8   2        1.34        0.25      6.74 o
   7   8   2       14.77       21.77     15.62 o
  -8   9   2        2.40       17.22      9.11 o
  -7   9   2        0.86       -2.15      3.04 o
  -6   9   2       66.93       65.90      6.55 o
  -5   9   2     1287.44     1192.01     42.84 o
  -4   9   2        0.54       -0.40      2.95 o
  -3   9   2      502.52      452.70     11.87 o
  -2   9   2      447.56      457.80     10.63 o
  -1   9   2     2468.93     2610.90     26.55 o
   0   9   2       18.64       18.16      2.05 o
   1   9   2      468.49      461.21      9.57 o
   2   9   2      150.19      162.87      5.14 o
   3   9   2      940.92      940.49     15.56 o
   4   9   2        4.65        3.39      4.07 o
   5   9   2      555.35      561.61     23.76 o
   6   9   2      121.40      132.73     15.31 o
   7   9   2        4.04       -0.21      4.10 o
  -8  10   2        0.12        7.22      3.89 o
  -7  10   2        0.62       -0.87      3.29 o
  -6  10   2        0.07        3.23      2.87 o
  -5  10   2      211.81      217.19     14.24 o
  -4  10   2       20.89       16.50      5.46 o
  -3  10   2       90.17       84.00      7.68 o
  -2  10   2       67.74       78.31      5.24 o
  -1  10   2     7680.58     8944.42     54.88 o
   0  10   2        0.40        0.00      2.38 o
   1  10   2     3937.19     4363.66     33.55 o
   2  10   2       81.95       93.80      6.10 o
   3  10   2      188.73      186.17      9.00 o
   4  10   2        5.93        9.63      3.67 o
   5  10   2       12.67       22.13      6.33 o
   6  10   2       37.65       62.47      7.21 o
   7  10   2        6.54        6.91      5.60 o
  -7  11   2        7.52       10.04      3.84 o
  -6  11   2        5.03       14.42      4.24 o
  -5  11   2      681.59      663.26     25.50 o
  -4  11   2      442.59      428.74     19.01 o
  -3  11   2      489.06      498.17     18.76 o
  -2  11   2      591.50      617.23     12.29 o
  -1  11   2        0.14        5.93      1.89 o
   0  11   2      285.45      304.58      9.33 o
   1  11   2      219.35      219.79      8.15 o
   2  11   2      258.84      275.03     10.74 o
   3  11   2      600.33      592.73     16.85 o
   4  11   2      132.08      144.06     11.56 o
   5  11   2      145.40      117.51     10.92 o
   6  11   2        0.32        2.39      3.27 o
   7  11   2        1.12        7.14      4.25 o
  -7  12   2        8.70        9.73      3.70 o
  -6  12   2       89.64       76.10      7.14 o
  -5  12   2       37.80       57.57      6.10 o
  -4  12   2      178.83      161.72     11.78 o
  -3  12   2      227.40      217.12     12.79 o
  -2  12   2      520.13      581.53     19.30 o
  -1  12   2      112.77      127.56      6.17 o
   0  12   2      243.54      195.78      7.72 o
   1  12   2      168.94      157.49      5.79 o
   2  12   2     1278.15     1402.05     25.40 o
   3  12   2        5.58       17.88      4.39 o
   4  12   2       77.88       91.52     10.06 o
   5  12   2      207.40      206.57     14.94 o
   6  12   2       83.71       71.93     10.68 o
   7  12   2        0.12       -0.59      8.13 o
  -7  13   2        0.24       19.55      4.78 o
  -6  13   2      194.10      159.08     13.51 o
  -5  13   2       13.14       25.25      4.67 o
  -4  13   2       27.13       55.82      7.48 o
  -3  13   2       19.25       30.17      6.56 o
  -2  13   2      144.14      177.92     11.13 o
  -1  13   2       64.57       53.22      5.21 o
   0  13   2      739.93      681.87     17.50 o
   1  13   2       18.55       33.91      5.65 o
   2  13   2       30.23       38.42      5.40 o
   3  13   2        0.06        7.21      4.51 o
   4  13   2      178.00      155.37     12.24 o
   5  13   2        0.35        9.88      4.83 o
   6  13   2      239.33      216.95     15.80 o
   7  13   2        4.56        4.67      5.42 o
  -7  14   2        5.34       -1.89      8.90 o
  -6  14   2        4.64        5.16      3.61 o
  -5  14   2       29.23       39.77      5.34 o
  -4  14   2      251.80      247.43     14.92 o
  -3  14   2        3.75       10.07      4.08 o
  -2  14   2      101.94       82.51      7.94 o
  -1  14   2       10.72       20.23      2.82 o
   0  14   2        9.50       14.05      5.99 o
   1  14   2       10.82       17.50      4.61 o
   2  14   2       51.59       61.00      6.81 o
   3  14   2        5.82       14.15      5.91 o
   4  14   2       49.38       67.91      9.60 o
   5  14   2       20.52       27.02      6.00 o
   6  14   2      193.52      170.51     13.52 o
   7  14   2        8.92        1.63      5.25 o
  -7  15   2       10.48       19.98      7.42 o
  -6  15   2       29.67       45.80      6.87 o
  -5  15   2        0.67       -0.86      2.22 o
  -4  15   2        0.01        5.52      2.65 o
  -3  15   2       10.99       15.15      4.74 o
  -2  15   2      311.42      263.68     14.14 o
  -1  15   2        1.69        2.86      2.92 o
   0  15   2     2077.14     2048.11     28.32 o
   1  15   2       13.55       29.01      8.92 o
   2  15   2      388.80      330.33     15.34 o
   3  15   2        4.34       -1.03      3.11 o
   4  15   2       21.11       35.21      6.40 o
   5  15   2        2.83       19.10      7.09 o
   6  15   2       60.94       73.00      9.51 o
  -7  16   2        5.33        6.06      4.07 o
  -6  16   2        2.37       -1.68      3.90 o
  -5  16   2        2.79        8.24      3.17 o
  -4  16   2       80.34       64.38      6.08 o
  -3  16   2        2.16        6.21      3.20 o
  -2  16   2       59.10       64.25      7.06 o
  -1  16   2        1.79        8.55      3.44 o
   0  16   2       29.47       45.54      5.88 o
   1  16   2        3.90       14.36      5.27 o
   2  16   2       20.18       34.17      6.83 o
   3  16   2        3.24        5.62      4.45 o
   4  16   2      185.43      130.22     11.78 o
   5  16   2       11.80       12.15      4.96 o
   6  16   2        0.51        4.00      5.81 o
  -6  17   2        0.21        0.68      4.75 o
  -5  17   2        0.00        1.39      2.77 o
  -4  17   2      437.78      350.93     16.17 o
  -3  17   2        0.38        4.67      3.03 o
  -2  17   2       21.59       28.29      4.81 o
  -1  17   2       73.85       82.99      6.13 o
   0  17   2      137.90      154.90     16.53 o
   1  17   2      289.43      289.14     15.00 o
   2  17   2      190.12      165.32     11.50 o
   3  17   2        1.28        7.72      4.67 o
   4  17   2      464.03      386.60     30.27 o
   5  17   2       11.38       28.23      6.59 o
   6  17   2        0.21       -3.01      4.67 o
  -6  18   2      103.77      106.76     10.00 o
  -5  18   2        1.14       -0.46      3.16 o
  -4  18   2      268.80      238.98     13.18 o
  -3  18   2       88.89       84.17      7.07 o
  -2  18   2      399.45      367.63     15.03 o
  -1  18   2      769.52      639.01     30.38 o
   0  18   2        4.39       18.18      7.84 o
   1  18   2     1909.45     1781.25     38.33 o
   2  18   2      535.49      512.76     20.62 o
   3  18   2       67.21       67.71      9.25 o
   4  18   2       83.88       78.72     10.53 o
   5  18   2       11.81        9.43      6.16 o
   6  18   2       13.79       22.12      7.99 o
  -6  19   2        1.15       14.71      4.83 o
  -5  19   2        1.12        7.75      3.25 o
  -4  19   2        5.44        7.80      3.17 o
  -3  19   2        9.25       13.63      4.65 o
  -2  19   2       21.61       28.99      3.74 o
  -1  19   2     1123.39     1041.57     40.00 o
   0  19   2      738.99      708.46     60.41 o
   1  19   2     1635.77     1549.32     58.83 o
   2  19   2       16.47       19.27      7.55 o
   3  19   2        1.89        8.25      3.82 o
   4  19   2        1.69       16.20      5.41 o
   5  19   2        1.31       11.10      4.57 o
  -6  20   2        0.75        2.73      5.17 o
  -5  20   2        0.31       10.75      4.77 o
  -4  20   2        0.17       14.90      4.35 o
  -3  20   2      141.41      121.93      8.77 o
  -2  20   2       13.77       16.04      6.96 o
  -1  20   2      451.81      467.73     29.08 o
   0  20   2       60.41       80.13     11.34 o
   1  20   2      517.93      475.25     26.30 o
   2  20   2        0.75        8.04      3.61 o
   3  20   2       59.26       78.88      9.97 o
   4  20   2        8.19        1.53      4.20 o
   5  20   2        8.08        5.17      4.60 o
  -5  21   2      102.79       83.16     14.51 o
  -4  21   2        2.29       19.26      6.19 o
  -3  21   2      232.89      198.86     11.55 o
  -2  21   2        0.63        8.60      5.00 o
  -1  21   2        0.16        9.52      5.08 o
   0  21   2       81.54      100.86     12.42 o
   1  21   2       80.88       91.40     11.13 o
   2  21   2       13.59       36.71     14.99 o
   3  21   2       61.26       63.49      9.34 o
   4  21   2        1.49        7.50      4.33 o
   5  21   2       19.67        5.20      5.39 o
  -5  22   2        2.33       -3.81      3.81 o
  -4  22   2        3.76       10.42      3.81 o
  -3  22   2      161.23      130.92     13.23 o
  -2  22   2        0.21        5.59      4.53 o
  -1  22   2      255.59      217.91     23.61 o
   0  22   2        0.09        2.88      6.58 o
   1  22   2      400.82      339.94     23.10 o
   2  22   2        4.37       14.43      8.41 o
   3  22   2      300.58      216.92     18.34 o
   4  22   2        1.66        3.95      7.15 o
  -4  23   2        2.31        0.01      6.90 o
  -3  23   2       13.44       27.48     17.65 o
  -2  23   2        5.15       19.78     16.25 o
  -1  23   2      130.26      108.55     14.71 o
   0  23   2        3.42       41.13      8.08 o
   1  23   2       20.98       31.20     10.44 o
   2  23   2        0.22       -1.68      6.16 o
   3  23   2        0.30        7.71      8.83 o
   4  23   2        2.04       -2.79      7.29 o
  -4  24   2        0.01       12.19      6.30 o
  -3  24   2        5.45       26.86     13.87 o
  -2  24   2       17.89       30.50      5.98 o
  -1  24   2       25.55       36.79      7.56 o
   0  24   2        4.32       19.59      8.83 o
   1  24   2       30.54       18.67      6.04 o
   2  24   2        1.15        5.60      7.43 o
   3  24   2        8.03       11.63      7.15 o
   4  24   2        0.14        1.12      5.28 o
  -3  25   2       28.02       44.64      6.29 o
  -2  25   2        0.11       14.44     19.05 o
  -1  25   2        0.17        6.02      7.99 o
   0  25   2       85.46      110.63     12.78 o
   1  25   2        0.57        9.81      8.83 o
   2  25   2        0.90        6.86      9.39 o
   3  25   2       15.76       30.26     10.79 o
  -3  26   2        0.01       13.20      4.51 o
  -2  26   2        4.35       33.97     12.12 o
  -1  26   2        1.18       -1.87      9.74 o
   0  26   2        0.18       11.04      9.11 o
   1  26   2        0.01       14.29      7.99 o
   2  26   2       22.31       48.76     10.65 o
  -2  27   2        2.79       24.56      7.36 o
  -1  27   2        0.00       -3.76      4.59 o
   0  27   2       39.62       60.36      7.40 o
   1  27   2       12.06       29.42     11.91 o
   2  27   2        5.98       12.33      6.86 o
  -8   1   3       15.94       24.29      3.57 o
  -7   1   3        4.16       13.56      2.83 o
  -6   1   3        6.02       11.09      2.86 o
  -5   1   3       13.11       23.43      4.42 o
  -4   1   3      111.40      108.14      6.93 o
  -3   1   3     1123.48     1231.94     22.95 o
  -2   1   3      533.94      522.60     11.89 o
  -1   1   3      437.13      475.40      9.93 o
   0   1   3      276.32      231.93      6.04 o
   1   1   3    26856.56    29760.62    322.41 o
   2   1   3       45.24       45.27      2.85 o
   3   1   3      655.42      685.44     14.24 o
   4   1   3       26.85       33.34      3.56 o
   5   1   3       77.65       85.04      7.13 o
   6   1   3       16.62       11.32      4.37 o
   7   1   3      154.59      149.61     13.17 o
  -8   2   3        0.03        8.49      2.96 o
  -7   2   3       11.66       15.41      3.30 o
  -6   2   3      101.74       89.48      6.67 o
  -5   2   3       42.52       44.12      4.80 o
  -4   2   3      103.49      110.10      6.40 o
  -3   2   3      609.31      673.37     15.51 o
  -2   2   3      684.68      656.63     13.23 o
  -1   2   3       17.81       18.57      3.20 o
   0   2   3        3.19       11.20      2.43 o
   1   2   3    49746.39    50529.36    813.23 o
   2   2   3      547.31      488.93     10.22 o
   3   2   3     1011.15     1032.49     17.57 o
   4   2   3      180.04      180.56      8.16 o
   5   2   3      174.69      183.47     11.11 o
   6   2   3        5.64        4.27      3.22 o
   7   2   3      124.57       99.20     15.13 o
  -8   3   3        0.37       -0.18      3.58 o
  -7   3   3       45.69       44.75      3.84 o
  -6   3   3      392.23      334.09     13.71 o
  -5   3   3      181.70      175.60      8.91 o
  -4   3   3      245.21      219.13      9.08 o
  -3   3   3      389.85      419.49     11.15 o
  -2   3   3     1963.51     1957.27     21.45 o
  -1   3   3     1313.72     1201.59     15.96 o
   0   3   3      151.48      110.03      3.84 o
   1   3   3      249.61      227.84      8.44 o
   2   3   3      442.42      414.84      8.94 o
   3   3   3      854.58      824.28     13.11 o
   4   3   3      459.69      478.40     11.73 o
   5   3   3       74.53       73.19      6.84 o
   6   3   3        1.22       -0.88      2.79 o
   7   3   3        8.97       18.49      6.16 o
  -8   4   3        0.00        2.97      2.72 o
  -7   4   3        7.24       17.49      4.65 o
  -6   4   3      176.00      137.84      8.36 o
  -5   4   3      319.64      303.20     11.86 o
  -4   4   3      551.97      515.91     14.03 o
  -3   4   3        3.45       15.57      2.58 o
  -2   4   3      145.21      159.15      6.07 o
  -1   4   3      211.47      225.71      6.55 o
   0   4   3     3475.00     3425.94     26.43 o
   1   4   3       15.01       31.77      3.56 o
   2   4   3      155.40      140.89      4.75 o
   3   4   3      194.73      196.80      6.33 o
   4   4   3      669.10      666.08     16.28 o
   5   4   3       23.48       32.34      4.58 o
   6   4   3        1.88        5.88      5.60 o
   7   4   3      126.65      106.90     16.25 o
  -8   5   3        3.74       12.72      3.79 o
  -7   5   3        6.60       18.40      4.04 o
  -6   5   3      182.57      154.31      8.93 o
  -5   5   3        1.57        2.65      2.13 o
  -4   5   3        2.97        2.94      1.72 o
  -3   5   3        7.50        6.98      2.13 o
  -2   5   3      145.35      137.41      5.64 o
  -1   5   3      255.25      235.43      6.78 o
   0   5   3     6327.12     6664.73     53.47 o
   1   5   3       16.74       19.58      2.12 o
   2   5   3      128.81      155.65      5.28 o
   3   5   3       15.30       22.16      2.33 o
   4   5   3      310.91      280.16     21.38 o
   5   5   3       21.49       27.11      4.37 o
   6   5   3        3.29        9.39      5.88 o
   7   5   3       53.80       43.43      9.67 o
  -8   6   3       56.84       49.90      6.05 o
  -7   6   3       21.67       35.95      4.58 o
  -6   6   3      285.13      322.57     15.81 o
  -5   6   3      119.02      126.23      7.61 o
  -4   6   3      266.47      245.43      9.65 o
  -3   6   3      105.03       92.17      5.24 o
  -2   6   3        5.48       16.35      2.69 o
  -1   6   3      126.87      130.36      6.39 o
   0   6   3       27.82       35.95      2.89 o
   1   6   3      256.70      235.94      6.70 o
   2   6   3       10.51       13.86      2.04 o
   3   6   3       53.53       51.72      3.66 o
   4   6   3       13.21       25.50      3.85 o
   5   6   3        9.50       13.09      4.37 o
   6   6   3      272.57      274.57     19.74 o
   7   6   3        4.34        1.82      5.18 o
  -8   7   3       75.58       91.25      8.89 o
  -7   7   3        0.99        7.48      4.71 o
  -6   7   3      541.25      507.52     20.20 o
  -5   7   3      312.51      319.44     12.32 o
  -4   7   3       16.51       22.95      3.64 o
  -3   7   3       33.58       36.76      3.61 o
  -2   7   3      506.75      510.40     12.25 o
  -1   7   3       93.73       80.44      4.64 o
   0   7   3     1013.80     1075.26     16.00 o
   1   7   3       80.20       71.74      6.55 o
   2   7   3     1838.63     1823.00     20.87 o
   3   7   3       59.47       63.18      4.07 o
   4   7   3      386.76      361.04     14.81 o
   5   7   3        0.15        6.84      4.83 o
   6   7   3      171.38      180.36     15.70 o
   7   7   3        1.96        9.25      5.46 o
  -8   8   3       33.66       44.32      5.11 o
  -7   8   3        0.86        1.74      3.32 o
  -6   8   3      351.59      339.87     18.93 o
  -5   8   3      204.71      185.09     12.96 o
  -4   8   3      656.86      572.29     17.79 o
  -3   8   3        3.34       15.26      2.37 o
  -2   8   3      441.67      479.84     11.93 o
  -1   8   3       20.15       27.93      3.21 o
   0   8   3      189.23      230.68      7.67 o
   1   8   3       15.97       24.82      2.47 o
   2   8   3      164.13      152.99      5.98 o
   3   8   3       22.62       22.44      2.34 o
   4   8   3      382.42      379.35     21.64 o
   5   8   3       62.35       68.33      9.53 o
   6   8   3      209.36      198.09     16.93 o
   7   8   3        4.91       15.69      8.55 o
  -8   9   3       14.54       14.51      4.02 o
  -7   9   3       17.10       12.31      3.21 o
  -6   9   3      143.01      134.93     12.22 o
  -5   9   3       10.11       27.44      5.78 o
  -4   9   3      583.52      602.34     22.32 o
  -3   9   3       43.05       40.21      3.67 o
  -2   9   3     2476.47     2923.76     41.29 o
  -1   9   3      423.72      444.60     11.45 o
   0   9   3     1113.32     1218.28     20.87 o
   1   9   3       32.62       36.98      3.00 o
   2   9   3        9.69       19.60      2.93 o
   3   9   3        5.77       14.10      5.24 o
   4   9   3       16.74       34.47      8.86 o
   5   9   3        6.51        5.61      4.37 o
   6   9   3       16.55       22.16      6.40 o
   7   9   3        1.13       -3.08      4.90 o
  -8  10   3       18.06       28.54      5.49 o
  -7  10   3       23.61       33.57      8.04 o
  -6  10   3      331.02      330.07     31.69 o
  -5  10   3      260.85      243.51     15.57 o
  -4  10   3      234.17      230.51     19.59 o
  -3  10   3      329.12      323.04     10.62 o
  -2  10   3      788.22      801.77     15.86 o
  -1  10   3     1049.09      976.04     17.61 o
   0  10   3      693.97      691.99     14.41 o
   1  10   3      824.66      891.76     15.44 o
   2  10   3      908.58      941.44     15.46 o
   3  10   3       13.03       24.48      7.98 o
   4  10   3       15.15       18.31      6.43 o
   5  10   3        2.04        2.92      4.62 o
   6  10   3       56.96       69.27      8.96 o
   7  10   3        2.25        8.13      6.30 o
  -7  11   3       33.51       56.97     11.08 o
  -6  11   3      114.34      108.87     11.00 o
  -5  11   3      653.62      547.83     26.37 o
  -4  11   3       25.36       19.42      6.01 o
  -3  11   3      272.61      279.53     14.40 o
  -2  11   3       97.43      120.01      6.01 o
  -1  11   3       50.79       59.39      4.50 o
   0  11   3      267.28      258.31      9.00 o
   1  11   3      597.50      669.85     13.66 o
   2  11   3      166.30      188.95      9.89 o
   3  11   3      107.15       88.36     16.39 o
   4  11   3       89.94      100.67     12.01 o
   5  11   3      103.70      111.70     13.07 o
   6  11   3        6.81        5.53      4.00 o
   7  11   3        0.14       -5.88      5.88 o
  -7  12   3        7.54       10.21      7.73 o
  -6  12   3       58.36       76.51     17.97 o
  -5  12   3       95.99       87.37      9.03 o
  -4  12   3        0.19        7.47      3.83 o
  -3  12   3        9.68       20.49      5.33 o
  -2  12   3      133.89      123.04      6.98 o
  -1  12   3      458.92      520.94     13.52 o
   0  12   3        4.52        6.63      2.82 o
   1  12   3      330.58      385.85     10.41 o
   2  12   3       58.05       71.00      6.32 o
   3  12   3       89.98       98.98     11.24 o
   4  12   3       50.79       68.17      9.65 o
   5  12   3      972.41      997.96     42.22 o
   6  12   3       22.55       25.91      7.43 o
   7  12   3        1.02        6.44      6.02 o
  -7  13   3       50.30       49.08      6.11 o
  -6  13   3        0.15       -0.43      5.22 o
  -5  13   3       19.36       17.37      5.10 o
  -4  13   3       60.27       56.40      6.94 o
  -3  13   3      442.29      393.30     17.68 o
  -2  13   3      150.81      157.23     10.71 o
  -1  13   3        0.50        4.37      1.94 o
   0  13   3       35.02       39.74      3.73 o
   1  13   3       68.08       74.14      6.87 o
   2  13   3        1.40       12.62      4.86 o
   3  13   3       48.56       58.07      9.55 o
   4  13   3       26.98       35.45      9.59 o
   5  13   3      740.90      752.67     36.95 o
   6  13   3        1.83       -2.78      3.69 o
   7  13   3        2.29        7.85      5.74 o
  -7  14   3       21.30       25.62      6.48 o
  -6  14   3       26.68       44.72      5.32 o
  -5  14   3        9.49        8.43      7.13 o
  -4  14   3       11.63       34.00      6.26 o
  -3  14   3      205.20      178.76     12.09 o
  -2  14   3       22.99       16.70      4.96 o
  -1  14   3       86.87       96.29      5.98 o
   0  14   3       11.88       19.80      5.90 o
   1  14   3       10.66       26.70      6.78 o
   2  14   3        0.76        7.54      3.27 o
   3  14   3      120.02      108.66     12.05 o
   4  14   3        0.18        0.39      3.85 o
   5  14   3       47.45       68.23      9.79 o
   6  14   3        1.93       -0.89      8.06 o
  -7  15   3        8.04       14.60      6.56 o
  -6  15   3        2.14       15.12      3.16 o
  -5  15   3       15.27       18.29      4.72 o
  -4  15   3        4.00        2.96      3.36 o
  -3  15   3       50.53       53.22      9.21 o
  -2  15   3        2.77        6.80      3.02 o
  -1  15   3      201.31      175.51     14.15 o
   0  15   3        3.77       13.30      3.42 o
   1  15   3      313.08      294.65     14.41 o
   2  15   3        0.24        1.88      3.41 o
   3  15   3       48.21       47.81      8.53 o
   4  15   3        1.72        0.98      7.43 o
   5  15   3      108.25      120.58     14.30 o
   6  15   3        4.11       -6.77      7.01 o
  -7  16   3       36.01       40.84      8.11 o
  -6  16   3       28.69       31.04      4.68 o
  -5  16   3      122.05      128.07      9.46 o
  -4  16   3        2.77       14.84      8.48 o
  -3  16   3       50.99       44.38      6.92 o
  -2  16   3        0.03        4.81      3.03 o
  -1  16   3      236.47      226.17     12.49 o
   0  16   3       60.76       53.91      6.54 o
   1  16   3        4.92       19.63      5.38 o
   2  16   3       19.86       23.34      5.42 o
   3  16   3       12.12       14.27      4.99 o
   4  16   3        3.71        7.35      4.81 o
   5  16   3       21.66       13.46      6.44 o
   6  16   3        0.41        2.95      5.04 o
  -6  17   3       71.54       87.74      9.48 o
  -5  17   3       51.58       46.17      5.37 o
  -4  17   3        2.28        4.98      3.05 o
  -3  17   3        9.59       17.76      4.75 o
  -2  17   3        3.74        7.44      3.29 o
  -1  17   3        0.02       11.73      4.73 o
   0  17   3        3.93       20.51      4.57 o
   1  17   3      412.63      391.58     17.42 o
   2  17   3       33.64       35.85     11.56 o
   3  17   3       36.77       43.41      7.89 o
   4  17   3       12.11       10.78      4.74 o
   5  17   3        0.10       -2.16      3.86 o
   6  17   3        1.45        0.42      6.02 o
  -6  18   3       98.78       93.18      9.13 o
  -5  18   3       12.37       15.45      3.40 o
  -4  18   3       93.53       76.11      6.81 o
  -3  18   3       16.67       37.31      7.19 o
  -2  18   3       30.12       41.79      7.57 o
  -1  18   3      464.19      416.00     24.65 o
   0  18   3      272.18      230.67     18.43 o
   1  18   3     1387.71     1307.23     32.89 o
   2  18   3      151.41      138.17     13.47 o
   3  18   3      107.73      120.02     13.09 o
   4  18   3        0.00        3.52     14.99 o
   5  18   3       18.31       16.68      5.68 o
   6  18   3        3.70       11.42      7.22 o
  -6  19   3        1.89        4.04      3.70 o
  -5  19   3        2.85       12.08      4.15 o
  -4  19   3        0.00        9.31      4.39 o
  -3  19   3        3.60        6.92      3.16 o
  -2  19   3        1.59       14.13      3.87 o
  -1  19   3      266.46      237.67     19.05 o
   0  19   3      979.99      926.35     37.55 o
   1  19   3      489.46      477.06     30.49 o
   2  19   3       49.29       72.38     10.80 o
   3  19   3       20.21       20.82      7.55 o
   4  19   3        6.32       12.97      4.68 o
   5  19   3        0.01       -2.05      4.20 o
  -6  20   3        4.43       12.63      4.54 o
  -5  20   3        0.01        9.06      4.37 o
  -4  20   3       89.39       95.00      7.73 o
  -3  20   3        2.91        3.36      2.78 o
  -2  20   3      264.52      244.99     19.38 o
  -1  20   3      255.65      208.39     17.89 o
   0  20   3     1256.42     1203.00     43.88 o
   1  20   3       35.96       62.93      8.80 o
   2  20   3       22.76       32.82      6.52 o
   3  20   3        1.45       19.52      6.86 o
   4  20   3       86.76       43.85     10.37 o
   5  20   3        8.83       12.75      5.22 o
  -5  21   3        0.03        5.18      3.95 o
  -4  21   3       62.09       55.99      9.97 o
  -3  21   3        7.91       33.46      5.07 o
  -2  21   3       95.45       88.08     14.92 o
  -1  21   3       12.56       20.58      7.68 o
   0  21   3      178.59      175.76     29.00 o
   1  21   3       25.38       42.45     16.11 o
   2  21   3      221.89      198.48     17.09 o
   3  21   3        7.46        4.67      5.57 o
   4  21   3       26.88       35.17      8.09 o
   5  21   3        0.33        9.23      5.35 o
  -5  22   3        4.84        9.76      6.05 o
  -4  22   3       10.38       10.06      3.06 o
  -3  22   3       20.63       41.25      7.50 o
  -2  22   3       82.42       84.14     14.71 o
  -1  22   3        8.72       18.29      6.19 o
   0  22   3       14.27       47.15     11.49 o
   1  22   3        0.28        7.43      8.27 o
   2  22   3       49.44       52.96     13.73 o
   3  22   3        0.60        7.29      5.18 o
   4  22   3        1.09       -1.58      4.90 o
  -4  23   3       22.48       47.48      5.08 o
  -3  23   3        1.05       10.60      4.14 o
  -2  23   3      185.95      147.39     25.43 o
  -1  23   3        0.37       11.96      5.86 o
   0  23   3        1.34       22.69      8.83 o
   1  23   3        4.74       22.00     11.49 o
   2  23   3       45.98       70.05     14.01 o
   3  23   3        0.48       -5.18      5.18 o
   4  23   3       51.72       49.29      8.73 o
  -4  24   3        0.93       26.50     15.27 o
  -3  24   3        3.10       27.10     17.51 o
  -2  24   3       27.80       47.49      8.97 o
  -1  24   3       13.71       28.18      6.28 o
   0  24   3       98.67      111.65     21.30 o
   1  24   3       14.82       15.27     12.05 o
   2  24   3        0.60        3.64      5.88 o
   3  24   3       13.10        6.02      7.15 o
  -3  25   3       28.09       34.52      6.79 o
  -2  25   3       17.16       46.85      6.72 o
  -1  25   3       69.17       82.73     17.44 o
   0  25   3      116.03       88.16     13.66 o
   1  25   3       25.53       45.11     10.79 o
   2  25   3       29.69       51.84     17.23 o
   3  25   3        0.02        8.13      6.44 o
  -3  26   3        5.99       24.73      7.92 o
  -2  26   3        1.80       10.11     20.03 o
  -1  26   3        1.64       24.25     11.42 o
   0  26   3       13.07       14.57      7.01 o
   1  26   3       24.72       50.30     10.09 o
   2  26   3       14.20       13.45      7.57 o
  -2  27   3       24.13       43.71      7.50 o
  -1  27   3        0.04       11.62      6.65 o
   0  27   3        8.75       30.68      8.13 o
   1  27   3        0.39       27.74      7.43 o
  -8   0   4       67.06       68.19      6.57 o
  -7   0   4       28.32       37.73      5.27 o
  -6   0   4       48.73       47.21      7.83 o
  -5   0   4       10.19       11.25      4.98 o
  -4   0   4     1328.13     1262.89     34.79 o
  -3   0   4      309.83      337.40     16.16 o
  -2   0   4     9501.95     9605.64    129.42 o
  -1   0   4      613.91      545.62     16.25 o
   0   0   4   196311.11   179463.56   3149.19 o
   1   0   4       25.03       27.44      3.37 o
   2   0   4      313.31      281.10     19.55 o
   3   0   4      129.33      125.63      8.17 o
   4   0   4      142.04      161.84     10.74 o
   5   0   4        1.71       -0.42      3.64 o
   6   0   4       13.76        7.15      5.32 o
   7   0   4       17.61       28.16      5.88 o
  -8   1   4        8.39        7.14      4.33 o
  -7   1   4       10.05       11.85      2.80 o
  -6   1   4      310.86      249.34     11.74 o
  -5   1   4        3.42       10.44      3.34 o
  -4   1   4      568.92      590.63     16.66 o
  -3   1   4      831.98      865.36     18.33 o
  -2   1   4      685.13      701.31     14.75 o
  -1   1   4      546.64      537.57     11.59 o
   0   1   4     7129.49     7037.84     51.23 o
   1   1   4       31.22       46.33      2.74 o
   2   1   4       49.06       30.86      2.37 o
   3   1   4      272.20      280.21      8.77 o
   4   1   4       99.90      113.44      7.79 o
   5   1   4        2.42        9.44      3.15 o
   6   1   4        5.94        9.24      3.74 o
   7   1   4        1.41        1.82      5.18 o
  -8   2   4        6.11        9.88      2.93 o
  -7   2   4       15.60       17.11      3.67 o
  -6   2   4        0.37        6.40      2.82 o
  -5   2   4        2.85       11.00      3.46 o
  -4   2   4       66.14       62.12      5.43 o
  -3   2   4     1328.58     1392.11     23.33 o
  -2   2   4        6.92       18.78      3.44 o
  -1   2   4       61.73       61.78      4.36 o
   0   2   4     5018.30     5149.11     34.54 o
   1   2   4     4005.88     4019.85     42.91 o
   2   2   4        3.67       10.02      1.42 o
   3   2   4      125.81      151.47      6.26 o
   4   2   4      130.32      137.23      8.72 o
   5   2   4        0.05        2.60      8.62 o
   6   2   4       50.62       59.48     14.57 o
   7   2   4        3.44        1.12      5.60 o
  -8   3   4       14.84       25.89      3.48 o
  -7   3   4       41.67       40.39      4.17 o
  -6   3   4      574.36      491.11     16.69 o
  -5   3   4       12.45       17.73      3.35 o
  -4   3   4      688.57      748.20     18.35 o
  -3   3   4      184.76      215.25      9.20 o
  -2   3   4     1182.06     1220.99     19.51 o
  -1   3   4      505.53      522.34     11.40 o
   0   3   4     1135.60     1137.37     15.33 o
   1   3   4      136.68      146.79     11.28 o
   2   3   4      702.19      693.96     17.09 o
   3   3   4      452.33      446.46     10.75 o
   4   3   4      122.82      126.86      8.51 o
   5   3   4       76.84       61.47      7.96 o
   6   3   4       20.41       26.94      5.81 o
   7   3   4       14.34       20.45      7.01 o
  -8   4   4        7.47       10.82      4.05 o
  -7   4   4        1.23       10.98      4.44 o
  -6   4   4      114.10      112.98      8.58 o
  -5   4   4      169.76      142.78      8.15 o
  -4   4   4      119.25      112.86      6.73 o
  -3   4   4      303.83      271.65      9.39 o
  -2   4   4       48.15       42.90      3.39 o
  -1   4   4      265.62      296.39      7.89 o
   0   4   4     2257.89     2235.29     19.34 o
   1   4   4        2.40        9.64      2.80 o
   2   4   4        4.47        9.17      4.97 o
   3   4   4      108.06       95.56      4.61 o
   4   4   4      433.84      405.58     16.02 o
   5   4   4        4.85        6.17      3.33 o
   6   4   4       47.19       54.78     11.21 o
   7   4   4       99.03       94.85     15.41 o
  -8   5   4        0.82        6.75      2.78 o
  -7   5   4        0.92       10.48      4.72 o
  -6   5   4      120.95      128.86      8.28 o
  -5   5   4       15.67       18.13      3.65 o
  -4   5   4       86.86       75.87      5.46 o
  -3   5   4      212.42      258.06      9.99 o
  -2   5   4      223.96      219.83      7.57 o
  -1   5   4     1400.32     1376.77     17.42 o
   0   5   4      671.15      598.75     11.82 o
   1   5   4       13.42       22.57      3.63 o
   2   5   4      109.41       96.64      9.59 o
   3   5   4       36.56       42.19      5.19 o
   4   5   4        2.58        5.85      2.27 o
   5   5   4       30.33       37.46      4.63 o
   6   5   4      245.13      277.16     29.71 o
   7   5   4        7.10        0.70      5.60 o
  -8   6   4        4.10       18.76      4.24 o
  -7   6   4        9.16       15.37      5.05 o
  -6   6   4      204.00      196.54     12.11 o
  -5   6   4        0.06        4.04      2.19 o
  -4   6   4       12.39       17.54      3.77 o
  -3   6   4      407.30      417.67     11.85 o
  -2   6   4       52.28       49.03      3.78 o
  -1   6   4     2294.00     2308.37     23.40 o
   0   6   4       50.63       52.86      3.63 o
   1   6   4       61.77       66.54      3.55 o
   2   6   4      280.35      262.96     11.81 o
   3   6   4     1003.37      968.56     23.56 o
   4   6   4       11.14       15.55      4.00 o
   5   6   4      133.94      149.94     13.46 o
   6   6   4      237.79      231.48     26.90 o
   7   6   4      195.84      184.39     23.12 o
  -8   7   4        5.88       23.70      4.19 o
  -7   7   4       18.06       17.38      6.73 o
  -6   7   4      173.71      146.47     10.53 o
  -5   7   4       25.71       41.79      4.48 o
  -4   7   4        7.56        6.53      2.26 o
  -3   7   4      996.68     1023.94     18.73 o
  -2   7   4       13.30       17.80      2.89 o
  -1   7   4     1395.89     1422.13     21.06 o
   0   7   4        4.04        6.04      1.59 o
   1   7   4     4988.89     5129.79     42.20 o
   2   7   4       29.66       37.08      4.79 o
   3   7   4      578.35      649.16     29.86 o
   4   7   4       25.56       23.29      4.26 o
   5   7   4      117.02      127.15     12.78 o
   6   7   4       79.57       78.60     14.85 o
   7   7   4        0.47        1.12      5.74 o
  -8   8   4        0.40        4.99      3.56 o
  -7   8   4       60.96       51.05      6.29 o
  -6   8   4        9.22       15.05      6.03 o
  -5   8   4      833.62      820.41     24.88 o
  -4   8   4        1.52       10.91      4.27 o
  -3   8   4      286.85      284.03      9.99 o
  -2   8   4       25.81       31.15      3.52 o
  -1   8   4     1225.23     1282.09     20.46 o
   0   8   4      147.84      143.15      6.33 o
   1   8   4       23.38       38.99      3.21 o
   2   8   4      162.94      154.20      5.68 o
   3   8   4      437.92      436.13     15.54 o
   4   8   4        0.01       -2.73      3.80 o
   5   8   4      113.92      117.57     14.15 o
   6   8   4        3.83       21.02      9.81 o
   7   8   4       29.40       38.25     11.91 o
  -8   9   4        0.05        2.82      3.95 o
  -7   9   4       11.38       12.60      3.78 o
  -6   9   4        0.00        1.44      3.43 o
  -5   9   4      111.56       92.83      9.52 o
  -4   9   4       36.04       39.87      4.51 o
  -3   9   4        7.60       11.63      2.89 o
  -2   9   4      131.28      110.28      6.29 o
  -1   9   4     1695.66     1734.11     24.27 o
   0   9   4      277.27      319.80      9.87 o
   1   9   4      256.72      252.15     14.48 o
   2   9   4       13.14       31.02      2.74 o
   3   9   4      105.59      137.63     12.88 o
   4   9   4        1.58       -1.99      3.06 o
   5   9   4       58.08       57.47      8.51 o
   6   9   4       36.76       54.08     12.19 o
   7   9   4       49.99       69.49     12.19 o
  -8  10   4        0.25        3.08      3.98 o
  -7  10   4       53.18       57.71      6.32 o
  -6  10   4        0.47        2.70      3.53 o
  -5  10   4      454.99      456.01     21.53 o
  -4  10   4      852.97      795.34     26.32 o
  -3  10   4     1468.75     1332.26     23.70 o
  -2  10   4      373.51      342.82     11.13 o
  -1  10   4        5.28       21.18      5.54 o
   0  10   4      175.36      168.84      7.39 o
   1  10   4      325.37      334.77      9.73 o
   2  10   4      190.68      185.40     11.89 o
   3  10   4      100.79       94.50     12.26 o
   4  10   4      104.71       93.94     11.39 o
   5  10   4       14.12       15.16      5.27 o
   6  10   4        4.92       12.19      5.74 o
   7  10   4       18.58       24.94      6.16 o
  -7  11   4       15.18       22.99      5.68 o
  -6  11   4        7.91       18.96      6.33 o
  -5  11   4       52.10       71.42      8.51 o
  -4  11   4     1179.78     1134.62     32.35 o
  -3  11   4       14.96       12.52      4.13 o
  -2  11   4       23.05       30.51      3.40 o
  -1  11   4       69.35       76.56      5.30 o
   0  11   4      223.28      221.25      8.73 o
   1  11   4      117.07      115.28      5.80 o
   2  11   4       19.05       39.11      8.00 o
   3  11   4      140.89      148.23     13.77 o
   4  11   4        9.54       14.34      5.32 o
   5  11   4       64.43       45.21      7.70 o
   6  11   4        1.90        0.68      4.01 o
   7  11   4        1.24       12.75      6.30 o
  -7  12   4        2.38       13.72      3.44 o
  -6  12   4       97.82      103.24     15.89 o
  -5  12   4       77.66       60.30      7.35 o
  -4  12   4      354.94      340.95     17.53 o
  -3  12   4        9.88       12.73      4.74 o
  -2  12   4      119.17      115.41      6.55 o
  -1  12   4        0.42        2.29      1.70 o
   0  12   4      393.76      410.22     12.29 o
   1  12   4       61.73       69.74      4.55 o
   2  12   4      138.69      137.61     13.48 o
   3  12   4       17.63       41.11      8.02 o
   4  12   4      150.98      154.26     14.95 o
   5  12   4        0.02        8.35      4.94 o
   6  12   4       58.03       42.54      6.62 o
  -7  13   4        0.10       14.23      3.39 o
  -6  13   4        1.61       18.62      6.50 o
  -5  13   4       13.26       20.67      5.01 o
  -4  13   4      370.88      331.11     17.46 o
  -3  13   4       46.47       38.56      5.73 o
  -2  13   4        9.59       13.58      4.63 o
  -1  13   4       83.88       68.58      5.31 o
   0  13   4       11.84       27.47      3.30 o
   1  13   4       93.09      131.81     11.29 o
   2  13   4       36.82       63.74      9.43 o
   3  13   4        0.34       20.45     10.65 o
   4  13   4      182.96      183.78     16.58 o
   5  13   4       17.73       32.33      9.18 o
   6  13   4       64.22       61.32      8.96 o
  -7  14   4        0.54       10.37      4.36 o
  -6  14   4       11.41       17.95      5.68 o
  -5  14   4        8.95       10.12      4.12 o
  -4  14   4       79.14       94.40      8.87 o
  -3  14   4        2.35       10.08      4.03 o
  -2  14   4      178.48      165.89     11.06 o
  -1  14   4       18.26       31.51      5.56 o
   0  14   4      439.37      374.53     19.80 o
   1  14   4        8.92       13.13      7.88 o
   2  14   4      667.10      569.14     27.64 o
   3  14   4        7.77        8.88      4.53 o
   4  14   4       59.20       51.68      8.46 o
   5  14   4        8.77        5.89      6.37 o
   6  14   4      134.65      133.70     14.17 o
  -7  15   4        5.11       11.38      4.59 o
  -6  15   4       58.21       66.08      7.45 o
  -5  15   4        0.25        5.20      5.65 o
  -4  15   4      163.22      149.78     11.89 o
  -3  15   4        8.69       16.32      5.35 o
  -2  15   4       63.07       53.88      6.56 o
  -1  15   4        3.02        5.01      2.51 o
   0  15   4        0.99        9.95      2.27 o
   1  15   4        1.12        6.08      3.85 o
   2  15   4       95.07       88.27     12.96 o
   3  15   4        0.17       16.39      9.25 o
   4  15   4        1.08        1.99      3.70 o
   5  15   4        0.06       18.40     10.23 o
   6  15   4        0.06       14.80      4.63 o
  -7  16   4        1.15        7.19      4.02 o
  -6  16   4        0.73        3.64      3.96 o
  -5  16   4        2.03        7.41      5.49 o
  -4  16   4       13.11       15.86      4.77 o
  -3  16   4       20.95       22.00      5.34 o
  -2  16   4      116.04      102.43      8.84 o
  -1  16   4       49.34       47.07      6.36 o
   0  16   4      292.57      313.21     15.15 o
   1  16   4       11.82       19.35      5.55 o
   2  16   4      143.34      135.89     13.91 o
   3  16   4        4.97        5.68      3.79 o
   4  16   4        9.75        6.06      6.23 o
   5  16   4       10.33        9.95      4.07 o
   6  16   4        3.54        6.13      5.18 o
  -6  17   4      286.09      309.88     16.53 o
  -5  17   4        3.31        7.90      9.16 o
  -4  17   4       71.12       64.08      7.31 o
  -3  17   4        0.57       10.27      3.71 o
  -2  17   4       28.90       33.75      5.74 o
  -1  17   4       34.72       31.01      4.98 o
   0  17   4      122.82      134.70     10.07 o
   1  17   4       29.63       56.05     12.35 o
   2  17   4      207.85      196.32     16.93 o
   3  17   4       15.86       36.87     10.07 o
   4  17   4        1.16       12.42      5.21 o
   5  17   4        0.06        2.04      5.39 o
   6  17   4       14.01       34.94      6.40 o
  -6  18   4       50.25       70.97      6.03 o
  -5  18   4       10.90       23.06      4.75 o
  -4  18   4        1.81       14.20      4.46 o
  -3  18   4        9.11       26.29      4.78 o
  -2  18   4        8.53       19.21      5.02 o
  -1  18   4       25.89       23.54      7.68 o
   0  18   4      365.44      350.28     22.10 o
   1  18   4      111.04       74.48      9.99 o
   2  18   4      100.77       95.92     11.57 o
   3  18   4       23.21       33.22     15.97 o
   4  18   4        1.64       14.97      5.21 o
   5  18   4        2.33       10.20      6.51 o
  -6  19   4        0.79        3.73      6.33 o
  -5  19   4        2.73       14.18      5.77 o
  -4  19   4        0.04       13.29      9.88 o
  -3  19   4      109.40       86.35      8.50 o
  -2  19   4       72.64       67.03      7.48 o
  -1  19   4      162.01      146.20     14.82 o
   0  19   4       38.84       60.04     10.45 o
   1  19   4       19.07       39.45      8.13 o
   2  19   4       82.83       76.11     10.25 o
   3  19   4        0.18        3.57      9.18 o
   4  19   4       13.57       21.51      7.57 o
   5  19   4        1.15        6.94      6.09 o
  -5  20   4        7.80        3.66      2.80 o
  -4  20   4       35.11       41.03      5.69 o
  -3  20   4       23.25       29.15      5.37 o
  -2  20   4       28.25       36.49      8.92 o
  -1  20   4      125.80      142.96     14.36 o
   0  20   4      739.36      654.09     31.70 o
   1  20   4      573.93      510.56     44.85 o
   2  20   4       11.56       23.42      6.15 o
   3  20   4        7.57        8.60      4.42 o
   4  20   4        8.23       23.41      6.55 o
   5  20   4        0.47        0.92      4.51 o
  -5  21   4       24.21       38.81      5.30 o
  -4  21   4        3.10       15.52      5.22 o
  -3  21   4      231.88      173.84     12.42 o
  -2  21   4        2.72       14.84      7.78 o
  -1  21   4        2.88       10.33      4.67 o
   0  21   4       29.32       42.50      8.58 o
   1  21   4      415.97      424.47     41.34 o
   2  21   4       10.24        9.29      6.51 o
   3  21   4      257.07      228.81     19.55 o
   4  21   4        1.84        9.82      4.90 o
  -5  22   4       39.07       49.96      4.54 o
  -4  22   4       14.00       19.80      3.86 o
  -3  22   4       27.57       43.46      7.68 o
  -2  22   4        4.46       23.80      7.12 o
  -1  22   4       32.51       48.59      8.14 o
   0  22   4       13.73       11.42      5.86 o
   1  22   4      316.97      315.70     35.73 o
   2  22   4        3.58       13.73      7.85 o
   3  22   4       24.69       30.96      9.53 o
   4  22   4        4.35        5.43     13.87 o
  -4  23   4        0.09        5.94      7.29 o
  -3  23   4       35.23       63.28      7.26 o
  -2  23   4        6.97        4.41      5.60 o
  -1  23   4       26.32       39.89     12.19 o
   0  23   4        1.03        4.76      5.60 o
   1  23   4        0.69       15.69      6.58 o
   2  23   4        2.76        5.32      7.57 o
   3  23   4        0.03       26.34     10.51 o
   4  23   4       20.82       17.79      5.70 o
  -4  24   4        1.87       18.62      8.13 o
  -3  24   4        5.90        7.85      7.01 o
  -2  24   4        3.80       14.60      5.28 o
  -1  24   4       37.61       36.45      7.34 o
   0  24   4        9.87       34.32     12.19 o
   1  24   4        0.01        0.14      5.74 o
   2  24   4        7.91       13.45      8.55 o
   3  24   4        2.57        4.48      7.01 o
  -3  25   4       12.51       11.70      5.32 o
  -2  25   4        0.02        6.08      4.87 o
  -1  25   4       46.50       70.41      8.91 o
   0  25   4       26.68       62.21     12.05 o
   1  25   4       16.46       36.71     11.35 o
   2  25   4        0.89       16.81      7.29 o
  -2  26   4        5.45       12.33      9.25 o
  -1  26   4        0.07       -6.44      6.44 o
   0  26   4       25.95       33.34     11.63 o
   1  26   4       31.41       42.31     10.09 o
   2  26   4        1.57       -7.29      7.29 o
   0  27   4       27.36       52.96     11.91 o
  -8   1   5        2.33        3.08      2.35 o
  -7   1   5       23.12       34.33      4.11 o
  -6   1   5       40.67       40.14      5.64 o
  -5   1   5       85.05       56.20      7.26 o
  -4   1   5      114.63       96.59      7.14 o
  -3   1   5      902.69      942.73     20.13 o
  -2   1   5       44.19       33.69      3.78 o
  -1   1   5     1771.21     1983.23     23.98 o
   0   1   5        1.44        3.04      1.73 o
   1   1   5       34.74       50.44      3.04 o
   2   1   5        4.99        4.56      3.23 o
   3   1   5      831.31      857.38     40.73 o
   4   1   5       14.22        9.73      4.90 o
   5   1   5       17.48       32.09     10.16 o
   6   1   5        8.45       10.12      6.58 o
   7   1   5       11.46        9.67      6.72 o
  -8   2   5       18.41       15.47      3.47 o
  -7   2   5       85.11       75.37      6.14 o
  -6   2   5       87.99       72.27      6.00 o
  -5   2   5        3.91        8.07      2.92 o
  -4   2   5      327.34      358.56     13.45 o
  -3   2   5     1199.99     1234.55     25.74 o
  -2   2   5       74.98       74.61      5.37 o
  -1   2   5       15.76       10.88      2.86 o
   0   2   5      347.17      328.31      8.81 o
   1   2   5      250.35      191.37      5.54 o
   2   2   5      191.54      184.23      8.96 o
   3   2   5       42.58       64.80      5.62 o
   4   2   5        4.91        5.97      3.23 o
   5   2   5       53.11       67.98      8.56 o
   6   2   5       24.40       27.00      9.18 o
   7   2   5       45.79       64.59     19.61 o
  -8   3   5       49.38       50.64      4.58 o
  -7   3   5        7.60       14.73      2.98 o
  -6   3   5       61.24       56.89      5.14 o
  -5   3   5       87.42       82.94      6.24 o
  -4   3   5      301.34      315.59     12.77 o
  -3   3   5       85.33      110.67      6.94 o
  -2   3   5      109.42       79.41      5.42 o
  -1   3   5       30.86       27.64      4.07 o
   0   3   5       34.03       33.31      3.18 o
   1   3   5       71.17      105.83      6.73 o
   2   3   5       12.99       14.01      7.71 o
   3   3   5      181.93      189.18     10.07 o
   4   3   5        1.34        1.97      3.34 o
   5   3   5        0.10        7.77      3.86 o
   6   3   5       13.05       15.97      6.30 o
   7   3   5        0.18       -2.38      5.60 o
  -8   4   5       16.36       17.47      3.63 o
  -7   4   5       16.31       20.41      4.31 o
  -6   4   5       63.70       63.81      5.66 o
  -5   4   5        2.14        4.24      2.07 o
  -4   4   5       61.25       60.57      5.19 o
  -3   4   5       41.15       39.19      4.32 o
  -2   4   5        2.12        3.12      2.15 o
  -1   4   5       81.74       77.90      5.04 o
   0   4   5        0.04        8.33      1.62 o
   1   4   5      471.02      469.23     14.40 o
   2   4   5        4.01        9.59      5.07 o
   3   4   5      459.21      423.73     15.53 o
   4   4   5        3.66        4.53      2.79 o
   5   4   5       31.78       31.29      6.27 o
   6   4   5        6.03        7.29      5.46 o
   7   4   5        6.56       27.32      6.86 o
  -8   5   5       70.02       83.28      7.88 o
  -7   5   5        1.97        4.45      3.69 o
  -6   5   5        0.01       -0.64      2.21 o
  -5   5   5        9.73       12.85      3.27 o
  -4   5   5      164.92      151.31      7.99 o
  -3   5   5       15.81       17.71      3.53 o
  -2   5   5      685.09      671.49     14.16 o
  -1   5   5      445.67      439.55     10.37 o
   0   5   5      337.60      321.67      7.80 o
   1   5   5       21.12       25.51      4.53 o
   2   5   5      457.25      431.60     14.91 o
   3   5   5        9.07       17.43      4.39 o
   4   5   5       13.51       25.57      5.26 o
   5   5   5       15.33        3.22      4.76 o
   6   5   5      226.30      215.36     25.50 o
   7   5   5        1.54       13.17      5.46 o
  -8   6   5        0.10       15.93      7.37 o
  -7   6   5        0.01        2.59      3.46 o
  -6   6   5       23.91       19.38      6.45 o
  -5   6   5       37.45       33.26      4.89 o
  -4   6   5        1.69        5.10      2.12 o
  -3   6   5       35.85       28.39      3.89 o
  -2   6   5        3.34        2.67      1.55 o
  -1   6   5      113.64      111.37      5.41 o
   0   6   5      742.40      811.00     15.20 o
   1   6   5       62.82       78.24      6.38 o
   2   6   5     1350.59     1358.82     27.10 o
   3   6   5       59.04       65.67      7.45 o
   4   6   5        1.35        3.86      3.55 o
   5   6   5       70.27       59.12     12.19 o
   6   6   5      609.10      556.94     44.99 o
   7   6   5       10.70       10.51      7.01 o
  -8   7   5        1.72        8.41      4.06 o
  -7   7   5       20.32       31.50      4.22 o
  -6   7   5       21.67       17.32      4.27 o
  -5   7   5        8.51       10.12      3.58 o
  -4   7   5       20.75       25.55      4.11 o
  -3   7   5        4.57        5.84      2.13 o
  -2   7   5      879.31      812.88     15.91 o
  -1   7   5       15.71       20.63      2.58 o
   0   7   5       15.84       25.61      2.89 o
   1   7   5       72.69       74.31      4.06 o
   2   7   5      195.77      211.58     10.81 o
   3   7   5        1.63       14.15      6.44 o
   4   7   5       80.93       98.10     14.99 o
   5   7   5        7.07       16.11      8.83 o
   6   7   5      214.60      202.05     25.92 o
   7   7   5        6.40       16.67      6.72 o
  -8   8   5        2.86        2.56      3.85 o
  -7   8   5        2.30        6.74      3.17 o
  -6   8   5      218.32      183.36     12.12 o
  -5   8   5      312.34      279.51     14.60 o
  -4   8   5      492.82      523.70     15.20 o
  -3   8   5        0.08        1.97      1.74 o
  -2   8   5      216.16      202.76      8.10 o
  -1   8   5      173.89      188.53      8.35 o
   0   8   5     2650.17     2941.51     31.43 o
   1   8   5       88.07       84.10      4.61 o
   2   8   5     2921.31     3190.28     42.80 o
   3   8   5        9.22       22.78      4.48 o
   4   8   5       13.17       27.54      7.90 o
   5   8   5        0.05       -3.55      3.55 o
   6   8   5      116.49      113.21     17.79 o
   7   8   5        0.01       -4.06      5.88 o
  -8   9   5        0.69        2.50      7.59 o
  -7   9   5       28.77       36.30      7.60 o
  -6   9   5       81.12       88.18      9.31 o
  -5   9   5        2.57       12.65      4.37 o
  -4   9   5     1905.52     1794.36     28.76 o
  -3   9   5      109.66      101.34      6.21 o
  -2   9   5     1317.33     1219.06     22.35 o
  -1   9   5      344.36      336.83     11.34 o
   0   9   5      935.12      948.09     18.00 o
   1   9   5       42.37       44.85      3.68 o
   2   9   5      804.26      851.19     21.82 o
   3   9   5       36.91       46.29      7.57 o
   4   9   5      108.33       86.53     10.72 o
   5   9   5        1.89       12.95      4.35 o
   6   9   5      167.23      170.94     23.68 o
   7   9   5        0.64        8.97      5.60 o
  -7  10   5       18.04       23.16      4.52 o
  -6  10   5        1.94        3.72      2.88 o
  -5  10   5       13.75       16.95      5.06 o
  -4  10   5        0.24        5.57      3.76 o
  -3  10   5      387.66      345.63     12.44 o
  -2  10   5        5.62        9.65      2.87 o
  -1  10   5     1100.06     1144.66     21.25 o
   0  10   5       56.52       74.71      5.11 o
   1  10   5       63.64       67.35      4.61 o
   2  10   5        8.79       26.99      4.09 o
   3  10   5        1.55        8.68      4.72 o
   4  10   5       21.01       42.27      8.35 o
   5  10   5        0.99        7.16      7.71 o
   6  10   5        4.34        6.44      7.43 o
  -7  11   5        7.57       16.87      5.83 o
  -6  11   5        3.29       11.28      3.60 o
  -5  11   5      973.41      864.01     32.67 o
  -4  11   5      473.73      447.53     21.30 o
  -3  11   5        2.04        9.47      3.90 o
  -2  11   5      251.14      257.42     10.40 o
  -1  11   5       15.84       25.72      3.37 o
   0  11   5      172.49      176.21      8.01 o
   1  11   5       69.01       85.58      5.22 o
   2  11   5        0.06        3.81      5.05 o
   3  11   5      516.00      519.12     26.74 o
   4  11   5       30.35       35.42      9.07 o
   5  11   5       43.24       48.55     12.33 o
   6  11   5       30.72       31.94      7.43 o
  -7  12   5       98.64      121.47     10.97 o
  -6  12   5       18.17       32.92     13.31 o
  -5  12   5      988.56      918.16     32.08 o
  -4  12   5        1.65        7.17      3.91 o
  -3  12   5      354.84      286.15     16.71 o
  -2  12   5       23.08       23.50      3.60 o
  -1  12   5       98.71      116.07      7.10 o
   0  12   5      161.24      154.53      7.85 o
   1  12   5        8.51        7.21      2.49 o
   2  12   5      260.93      237.66     29.92 o
   3  12   5       17.58       18.65      7.50 o
   4  12   5       51.84       48.36     12.68 o
   5  12   5      189.46      195.56     20.25 o
   6  12   5       53.23       36.85      8.55 o
  -7  13   5       32.14       35.22      6.32 o
  -6  13   5        2.75       16.35      4.38 o
  -5  13   5      409.83      383.43     20.40 o
  -4  13   5        3.33        3.73      4.94 o
  -3  13   5        0.06       -2.22      2.22 o
  -2  13   5       53.10       58.32      5.12 o
  -1  13   5      161.99      146.88      8.10 o
   0  13   5       35.44       37.14      5.62 o
   1  13   5      717.26      734.17     41.00 o
   2  13   5        0.69        3.53      4.45 o
   3  13   5       60.95       79.02     10.73 o
   4  13   5        4.59       12.52      8.69 o
   5  13   5        8.06       23.70      7.18 o
   6  13   5        2.62        7.15      6.30 o
  -7  14   5        1.19        9.16      3.64 o
  -6  14   5       10.37       40.47      9.25 o
  -5  14   5        2.19       13.76      3.75 o
  -4  14   5       10.38       14.80      5.20 o
  -3  14   5        0.36        9.73      4.94 o
  -2  14   5        4.06        5.43      4.10 o
  -1  14   5      225.21      228.70     10.32 o
   0  14   5       15.30       16.64      3.78 o
   1  14   5        0.17        3.70      6.44 o
   2  14   5       13.95       18.38      6.40 o
   3  14   5      194.50      227.77     18.37 o
   4  14   5        0.14       -2.14      3.69 o
   5  14   5        0.28       -2.02      7.22 o
   6  14   5        0.52       15.97      7.85 o
  -7  15   5       22.43       29.69      4.45 o
  -6  15   5        8.57        7.65      3.10 o
  -5  15   5       73.76       75.08      7.85 o
  -4  15   5       41.77       41.15      6.33 o
  -3  15   5      371.11      288.76     16.15 o
  -2  15   5        6.37       -1.76      3.55 o
  -1  15   5      153.45      173.13      9.01 o
   0  15   5       37.43       45.91      7.06 o
   1  15   5      142.34      140.30     14.05 o
   2  15   5        6.10       23.37      8.45 o
   3  15   5       88.85       75.88     10.71 o
   4  15   5        0.26        4.11      4.53 o
   5  15   5      120.28      112.57     12.91 o
   6  15   5       29.62       34.61      7.57 o
  -6  16   5        6.72       14.20      7.81 o
  -5  16   5        0.88        5.10      3.21 o
  -4  16   5       11.68       24.96      7.37 o
  -3  16   5        2.44       15.46      4.52 o
  -2  16   5       23.83       26.75      6.14 o
  -1  16   5      367.05      330.05     16.77 o
   0  16   5       11.16        7.53      4.20 o
   1  16   5        1.80        6.70      5.22 o
   2  16   5       44.80       55.13      9.31 o
   3  16   5       93.52       87.11     11.30 o
   4  16   5        2.08        3.83      4.34 o
   5  16   5      204.12      190.64     17.83 o
  -6  17   5        0.02        8.92      3.63 o
  -5  17   5       19.62       27.54      6.26 o
  -4  17   5        9.32       17.06      6.23 o
  -3  17   5      110.17       87.54      8.54 o
  -2  17   5        0.89        7.05      6.10 o
  -1  17   5        0.53        4.81      5.30 o
   0  17   5        8.94        9.18      4.72 o
   1  17   5      692.07      788.36     33.83 o
   2  17   5      299.39      248.24     19.29 o
   3  17   5       97.43       80.93     10.86 o
   4  17   5       40.89       31.96      6.51 o
   5  17   5       15.19       21.07      5.65 o
  -6  18   5       56.31       81.84      7.78 o
  -5  18   5        0.00        4.19      5.16 o
  -4  18   5       41.30       50.48      6.03 o
  -3  18   5      254.07      239.16     14.86 o
  -2  18   5       87.74       88.04      8.51 o
  -1  18   5       64.97       76.18      9.96 o
   0  18   5       37.08       52.80     10.02 o
   1  18   5      385.07      397.75     24.31 o
   2  18   5      404.86      411.85     25.56 o
   3  18   5       12.07       28.46     11.21 o
   4  18   5        4.94       16.90     12.12 o
   5  18   5        5.07        0.18      4.23 o
  -6  19   5        0.37       11.91      3.43 o
  -5  19   5        0.44       -0.41      5.09 o
  -4  19   5        9.34       20.55      7.04 o
  -3  19   5      199.08      191.64     13.44 o
  -2  19   5       99.06       89.47      8.27 o
  -1  19   5      630.29      569.70     29.45 o
   0  19   5      590.68      531.31     44.15 o
   1  19   5      194.84      193.64     16.48 o
   2  19   5       23.10       29.60      6.61 o
   3  19   5        6.22        8.79      4.99 o
   4  19   5        6.52       11.25      9.04 o
   5  19   5        0.04       -3.73      4.35 o
  -5  20   5        5.35       16.44      6.52 o
  -4  20   5       35.28       32.81      5.54 o
  -3  20   5        4.52       13.91     12.43 o
  -2  20   5       32.56       35.76      7.51 o
  -1  20   5       60.10       63.38     10.39 o
   0  20   5     1588.96     1581.40     78.81 o
   1  20   5      145.20      149.50     23.96 o
   2  20   5      114.52      127.76     13.52 o
   3  20   5        0.25       14.51      4.81 o
   4  20   5        8.95       24.28      5.26 o
  -5  21   5        8.18        9.67      3.19 o
  -4  21   5        7.02        4.98      4.57 o
  -3  21   5        0.03       20.85     12.75 o
  -2  21   5      142.98      144.70     14.98 o
  -1  21   5        1.88        8.48      4.63 o
   0  21   5      993.04      928.55     60.70 o
   1  21   5        0.95       16.11      9.39 o
   2  21   5      128.65      127.04     21.02 o
   3  21   5        0.39       10.38      4.76 o
   4  21   5       70.23       63.64      8.38 o
  -5  22   5        7.45       40.73      5.46 o
  -4  22   5        8.24       17.25      5.87 o
  -3  22   5        0.05       26.97      5.89 o
  -2  22   5       17.69       21.54      5.47 o
  -1  22   5       11.07       13.56      5.73 o
   0  22   5      148.35      162.53     24.10 o
   1  22   5        8.42       38.25     14.71 o
   2  22   5        2.52       17.65      9.11 o
   3  22   5        0.09        9.19      3.81 o
   4  22   5       16.90        0.89      4.67 o
  -4  23   5       17.26       13.83     15.90 o
  -3  23   5        4.22       16.83      6.79 o
  -2  23   5        4.72       27.44      5.75 o
  -1  23   5        2.89        8.95      4.61 o
   0  23   5      149.26      116.85     20.46 o
   1  23   5        0.18       19.89      8.55 o
   2  23   5        1.57       18.35      9.11 o
   3  23   5        0.49       11.01      5.04 o
  -4  24   5        2.82        8.41      7.15 o
  -3  24   5        0.62       19.72      9.81 o
  -2  24   5       65.14       71.58     17.86 o
  -1  24   5       19.82        6.58      7.85 o
   0  24   5       60.35       56.46     12.61 o
   1  24   5        3.13       -4.20      7.99 o
   2  24   5        0.85       13.45      8.13 o
   3  24   5        3.01       10.93      9.95 o
  -3  25   5        8.87       27.07      8.34 o
  -2  25   5        1.93       28.23      5.74 o
  -1  25   5       18.67       20.59      7.57 o
   0  25   5       15.65       35.73      8.97 o
   1  25   5        4.47        7.85      8.27 o
   2  25   5        2.59       -0.84      7.01 o
  -2  26   5        5.32        5.77      4.59 o
  -1  26   5        1.01        0.56      7.85 o
   0  26   5        0.08       13.17      7.01 o
   1  26   5        0.83       36.71      8.97 o
  -8   0   6       42.39       51.58      6.90 o
  -7   0   6        9.57        9.34      3.55 o
  -6   0   6      334.11      297.04     20.43 o
  -5   0   6        7.38        7.60      3.67 o
  -4   0   6      339.37      342.82     19.35 o
  -3   0   6       57.32       73.56     11.07 o
  -2   0   6     1779.28     1747.88     37.37 o
  -1   0   6      279.11      287.09     13.77 o
   0   0   6      428.11      368.93     14.30 o
   1   0   6       33.52       37.86      4.14 o
   2   0   6      124.25      159.50      8.62 o
   3   0   6       31.43       31.24     11.21 o
   4   0   6       51.92       64.59     12.05 o
   5   0   6        0.03       -1.54      4.20 o
   6   0   6        5.41        5.32      4.90 o
  -8   1   6       13.60       21.11      3.27 o
  -7   1   6        1.46        6.97      3.49 o
  -6   1   6       22.88       38.89      5.78 o
  -5   1   6       26.28       31.11      5.11 o
  -4   1   6       63.48       73.30      6.45 o
  -3   1   6       45.06       43.68      4.99 o
  -2   1   6       50.01       44.30      4.72 o
  -1   1   6        0.20        2.74      1.77 o
   0   1   6       55.33       73.75      4.53 o
   1   1   6        5.80       11.37      3.60 o
   2   1   6      484.57      522.77     13.61 o
   3   1   6       21.91       22.85      6.58 o
   4   1   6        7.44       15.43      4.48 o
   5   1   6        0.49        4.44      3.64 o
   6   1   6        0.49       -3.25      3.56 o
   7   1   6        0.45        7.71      5.74 o
  -8   2   6       20.24       35.37      5.00 o
  -7   2   6        5.81        2.26      3.82 o
  -6   2   6       34.96       42.71      4.90 o
  -5   2   6       45.24       41.14      5.60 o
  -4   2   6      232.17      202.76     10.53 o
  -3   2   6        5.77        5.80      2.81 o
  -2   2   6     2238.81     2307.94     30.24 o
  -1   2   6       98.74      103.35      6.01 o
   0   2   6      524.35      552.98     12.51 o
   1   2   6     2005.64     2010.90     21.84 o
   2   2   6     1917.45     2034.32     32.11 o
   3   2   6       16.93       35.50      6.75 o
   4   2   6      108.51       89.60     10.34 o
   5   2   6       27.52       32.51      7.71 o
   6   2   6        1.72        1.83      3.65 o
   7   2   6        4.79       12.89      7.85 o
  -8   3   6        5.55        9.10      2.80 o
  -7   3   6        7.69       16.79      3.19 o
  -6   3   6        9.48       14.04      3.09 o
  -5   3   6       61.10       50.61      5.27 o
  -4   3   6       13.59       16.23      4.03 o
  -3   3   6      194.26      172.37      9.14 o
  -2   3   6      695.89      674.62     16.41 o
  -1   3   6       14.69       19.81      3.43 o
   0   3   6        2.77        4.35      2.84 o
   1   3   6      532.83      523.52     10.02 o
   2   3   6      789.34      822.12     20.95 o
   3   3   6        3.74       12.08      3.79 o
   4   3   6      133.94      127.57     12.25 o
   5   3   6      118.00      107.52     11.04 o
   6   3   6        3.23        7.01      6.86 o
   7   3   6       12.10       35.17      9.25 o
  -8   4   6        4.42        6.14      4.99 o
  -7   4   6        0.22        3.70      2.93 o
  -6   4   6       88.48       89.08      6.96 o
  -5   4   6       10.30       22.10      4.87 o
  -4   4   6      220.37      202.72      9.66 o
  -3   4   6        0.00        1.91      2.33 o
  -2   4   6        4.85        8.80      3.09 o
  -1   4   6      135.17      131.26      6.87 o
   0   4   6       69.95       56.55      4.25 o
   1   4   6      501.63      498.30     15.93 o
   2   4   6      128.62      152.78      9.28 o
   3   4   6      277.94      262.25     12.74 o
   4   4   6      177.68      191.88     14.91 o
   5   4   6       82.15       80.78      9.25 o
   6   4   6       13.43       12.89      7.29 o
   7   4   6       21.88       27.32      9.11 o
  -8   5   6       37.33       52.85      5.64 o
  -7   5   6       41.31       47.87      5.25 o
  -6   5   6        2.94       15.86      3.84 o
  -5   5   6      108.82       96.45      7.11 o
  -4   5   6       57.79       65.21      5.50 o
  -3   5   6       58.66       62.18      5.00 o
  -2   5   6       56.99       58.59      4.51 o
  -1   5   6     2125.08     2048.20     24.19 o
   0   5   6      261.31      235.83      7.17 o
   1   5   6      126.91      119.11      8.42 o
   2   5   6      117.85      124.69      8.55 o
   3   5   6        1.11       19.07      4.69 o
   4   5   6       47.73       48.56      7.00 o
   5   5   6      258.80      205.14     24.94 o
   6   5   6       26.28       22.56      5.74 o
   7   5   6        1.90        1.40      5.74 o
  -8   6   6       70.49       87.59     10.23 o
  -7   6   6        8.27        8.57      3.25 o
  -6   6   6       21.99       31.42      4.42 o
  -5   6   6        0.06       -0.18      2.83 o
  -4   6   6        8.62       12.19      3.20 o
  -3   6   6      653.10      567.19     14.95 o
  -2   6   6       96.20       88.92      5.56 o
  -1   6   6      367.89      346.54      9.96 o
   0   6   6        4.13        4.55      1.50 o
   1   6   6      322.28      306.73     13.13 o
   2   6   6       12.72       25.47      7.56 o
   3   6   6       26.71       36.15      5.38 o
   4   6   6        5.30       10.04      3.81 o
   5   6   6       84.47       64.73     13.45 o
   6   6   6       23.77       16.11      6.16 o
   7   6   6       32.88       35.45      7.57 o
  -8   7   6       17.97       36.78      4.59 o
  -7   7   6       17.70       28.41      4.21 o
  -6   7   6       41.80       51.25      6.20 o
  -5   7   6     2211.92     2082.60     43.50 o
  -4   7   6      133.67      135.30      7.83 o
  -3   7   6       29.75       26.95      4.66 o
  -2   7   6        6.45       13.29      2.68 o
  -1   7   6       98.79      101.18      5.52 o
   0   7   6        0.14        3.06      3.60 o
   1   7   6       49.47       60.74      6.16 o
   2   7   6       27.40       34.20      5.54 o
   3   7   6      116.85      140.33      9.73 o
   4   7   6       13.95       24.32      5.96 o
   5   7   6      145.72      111.95     17.93 o
   6   7   6       19.40       -4.76      4.90 o
   7   7   6       24.99       46.09     15.97 o
  -8   8   6        5.56       -2.02      3.68 o
  -7   8   6       83.62       83.80      7.48 o
  -6   8   6       20.67       28.92      6.05 o
  -5   8   6      957.01      913.84     22.71 o
  -4   8   6        3.56        8.20      3.27 o
  -3   8   6       81.24       80.15      5.71 o
  -2   8   6       69.97       56.68      4.63 o
  -1   8   6      844.04      851.37     18.67 o
   0   8   6        0.78        1.07      1.45 o
   1   8   6      464.06      437.91     15.91 o
   2   8   6        8.05       21.87      6.80 o
   3   8   6        0.82        4.19      4.16 o
   4   8   6        0.92        6.23      4.33 o
   5   8   6      128.27      107.89     17.93 o
   6   8   6        1.39        5.32      6.58 o
  -8   9   6        6.30       35.59      7.71 o
  -7   9   6       17.81       27.22      7.12 o
  -6   9   6        0.00       24.21      5.05 o
  -5   9   6     1053.61     1012.01     28.96 o
  -4   9   6       29.22       33.86      4.40 o
  -3   9   6        1.95        5.08      2.33 o
  -2   9   6      175.62      184.57      9.17 o
  -1   9   6     1020.64      953.03     20.24 o
   0   9   6       11.52       18.73      2.63 o
   1   9   6        0.98        5.92      5.32 o
   2   9   6        3.05       18.34      4.92 o
   3   9   6      322.33      293.33     19.79 o
   4   9   6       25.02       35.86      8.67 o
   5   9   6       80.60       87.29     15.83 o
   6   9   6       43.80       53.66     11.07 o
  -7  10   6       29.43       48.24      5.73 o
  -6  10   6       18.78       21.92      8.60 o
  -5  10   6      379.18      364.50     17.19 o
  -4  10   6      157.07      111.64      8.83 o
  -3  10   6       16.25       25.94      4.35 o
  -2  10   6       26.43       30.88      4.33 o
  -1  10   6     3149.54     3334.23     39.19 o
   0  10   6        0.39       10.54      5.26 o
   1  10   6      415.83      423.64     16.05 o
   2  10   6       38.47       49.96      6.08 o
   3  10   6       11.25       22.49      7.97 o
   4  10   6        0.08        2.58      4.27 o
   5  10   6        2.29        9.39      6.72 o
   6  10   6       43.55       35.59     13.45 o
  -7  11   6       14.52       29.57      4.70 o
  -6  11   6       13.69       15.88      4.31 o
  -5  11   6      629.86      544.10     24.36 o
  -4  11   6      476.02      423.64     20.16 o
  -3  11   6      234.31      217.48     10.43 o
  -2  11   6      262.20      249.89     11.28 o
  -1  11   6      266.22      278.63     11.26 o
   0  11   6        1.13        7.80      2.56 o
   1  11   6       75.66       82.39      7.35 o
   2  11   6       21.48       24.87     13.17 o
   3  11   6      157.44      172.76     15.59 o
   4  11   6        6.28       24.29     12.75 o
   5  11   6        2.60        2.38      5.88 o
   6  11   6        0.02        3.78      6.16 o
  -7  12   6       27.40       28.21      4.93 o
  -6  12   6       40.04       51.33      6.49 o
  -5  12   6       89.98       87.18      8.84 o
  -4  12   6       25.87       32.09      7.20 o
  -3  12   6       94.01       87.07      8.39 o
  -2  12   6      113.51      114.40      7.48 o
  -1  12   6      135.77      144.04      8.23 o
   0  12   6      534.40      468.35     14.34 o
   1  12   6      140.07      146.79     11.55 o
   2  12   6      642.32      648.37     29.92 o
   3  12   6       83.39       80.55     10.81 o
   4  12   6        0.96       -2.73      7.85 o
   5  12   6       83.52       84.90     15.41 o
   6  12   6       38.61       32.64      7.57 o
  -7  13   6        6.66       14.71      7.26 o
  -6  13   6       35.51       41.58      5.49 o
  -5  13   6        0.05        7.03      3.47 o
  -4  13   6       51.17       55.09      6.53 o
  -3  13   6        5.03       13.05      6.57 o
  -2  13   6        0.26        3.19      3.64 o
  -1  13   6       67.09       59.61      5.36 o
   0  13   6       15.78       22.36      3.22 o
   1  13   6       48.26       56.59     18.00 o
   2  13   6      132.08      125.43     13.88 o
   3  13   6        0.06        2.95      3.86 o
   4  13   6       57.75       67.99     15.90 o
   5  13   6       15.40       11.74     12.82 o
   6  13   6      103.95       72.72     14.29 o
  -7  14   6        0.20       -2.90      3.54 o
  -6  14   6       23.68       32.94      5.55 o
  -5  14   6        3.02       12.45      3.74 o
  -4  14   6      149.88      117.07     10.35 o
  -3  14   6        2.41       12.56      3.83 o
  -2  14   6      223.04      206.05     12.79 o
  -1  14   6       32.55       32.33      4.12 o
   0  14   6        4.52        9.46      2.62 o
   1  14   6       27.35       37.84      9.46 o
   2  14   6       54.90       66.83     10.61 o
   3  14   6        2.01        6.02      5.26 o
   4  14   6        4.08        6.93      4.27 o
   5  14   6        0.31        5.86      8.90 o
   6  14   6      239.24      190.56     25.92 o
  -7  15   6        3.01       13.29      3.94 o
  -6  15   6       14.92       11.60      5.72 o
  -5  15   6        2.16        8.00      3.17 o
  -4  15   6       17.35       30.16      5.80 o
  -3  15   6        7.68        9.11      3.61 o
  -2  15   6        9.93       17.31      4.97 o
  -1  15   6        0.27        1.82      2.20 o
   0  15   6      235.96      215.47     16.90 o
   1  15   6       26.49       32.72     10.37 o
   2  15   6       16.31       29.21      8.76 o
   3  15   6       13.60       22.84      8.08 o
   4  15   6       18.34       16.95      7.29 o
   5  15   6        3.78       13.51     15.76 o
  -6  16   6        1.76        2.68      4.56 o
  -5  16   6       18.00       24.39      4.54 o
  -4  16   6        2.44        6.82      3.19 o
  -3  16   6        0.02        3.58      2.89 o
  -2  16   6       47.33       40.94      6.05 o
  -1  16   6        5.18       15.17      3.12 o
   0  16   6       41.96       50.77      9.92 o
   1  16   6        8.86       19.88      7.30 o
   2  16   6      215.25      209.48     17.80 o
   3  16   6       19.81       15.29     10.65 o
   4  16   6      127.36      131.09     14.44 o
   5  16   6        1.00       14.87     17.02 o
  -6  17   6        0.12       -3.40      4.17 o
  -5  17   6       17.66       32.04      8.18 o
  -4  17   6      145.52      110.10      9.81 o
  -3  17   6        7.42       14.71      4.54 o
  -2  17   6        0.64        6.39      3.09 o
  -1  17   6       21.33       24.94      7.03 o
   0  17   6       14.19       19.49      7.19 o
   1  17   6      358.06      346.74     22.64 o
   2  17   6      349.42      347.28     23.58 o
   3  17   6        2.23        2.48      6.30 o
   4  17   6      162.70      154.26     15.58 o
   5  17   6        3.81       15.52      5.96 o
  -6  18   6      115.11      111.82      9.60 o
  -5  18   6        0.45        5.12      3.17 o
  -4  18   6      252.31      226.05     19.73 o
  -3  18   6       40.37       60.06      6.56 o
  -2  18   6      134.95      130.80     15.04 o
  -1  18   6       39.58       50.65      8.92 o
   0  18   6       11.49       18.54      6.23 o
   1  18   6     1384.08     1283.88     45.40 o
   2  18   6      197.52      206.97     18.08 o
   3  18   6       14.49       29.85     12.61 o
   4  18   6       18.80       14.69      5.98 o
   5  18   6       14.17       13.34      5.64 o
  -6  19   6       21.24       41.45      6.83 o
  -5  19   6       10.93        7.54      4.57 o
  -4  19   6        4.05        4.67      3.01 o
  -3  19   6        0.33        9.41      3.73 o
  -2  19   6        1.23       11.00      4.16 o
  -1  19   6      427.40      357.21     36.44 o
   0  19   6      208.09      216.62     28.72 o
   1  19   6      833.91      796.72     36.01 o
   2  19   6        3.00       20.27      8.76 o
   3  19   6        0.23        9.53      4.36 o
   4  19   6        4.36       -1.68      4.36 o
  -5  20   6       34.09       48.48      5.57 o
  -4  20   6        0.24        1.59      5.80 o
  -3  20   6      246.58      194.02     14.22 o
  -2  20   6        1.97        4.48      4.97 o
  -1  20   6       65.67       86.25     10.87 o
   0  20   6      160.75      128.48     21.58 o
   1  20   6      111.16      108.84     12.96 o
   2  20   6        1.31       16.84      6.30 o
   3  20   6       44.50       70.22     10.80 o
   4  20   6        7.28       22.82      8.69 o
  -5  21   6      117.40      115.15      9.76 o
  -4  21   6        7.16       15.69      7.33 o
  -3  21   6      175.73      151.60     14.38 o
  -2  21   6        5.42       13.07      4.98 o
  -1  21   6       10.57       10.37      7.15 o
   0  21   6       93.71       97.09     18.21 o
   1  21   6       64.70       65.71     15.55 o
   2  21   6       11.94       24.39      7.00 o
   3  21   6        7.98       14.12      5.11 o
   4  21   6        1.21        6.02      4.88 o
  -4  22   6        2.19        6.20      5.11 o
  -3  22   6       17.07       26.20      8.83 o
  -2  22   6        2.70        8.87      5.23 o
  -1  22   6        3.37        7.15      9.25 o
   0  22   6        2.19        7.01      6.86 o
   1  22   6       74.67       72.57     15.55 o
   2  22   6        9.28       34.18      8.83 o
   3  22   6      161.91      127.40     12.87 o
  -4  23   6        0.03        0.76      4.90 o
  -3  23   6        9.34       38.62      5.74 o
  -2  23   6       11.49       13.49      9.67 o
  -1  23   6       63.71       74.12     14.15 o
   0  23   6        3.66       29.70     10.93 o
   1  23   6        6.10       24.80      9.67 o
   2  23   6        0.53        4.20      8.97 o
   3  23   6       30.35       28.28      7.08 o
  -3  24   6        2.41       15.54     12.75 o
  -2  24   6       12.24       31.90      6.35 o
  -1  24   6        4.41        5.88      5.74 o
   0  24   6       12.22       35.87     14.43 o
   1  24   6       10.54        7.99      7.15 o
   2  24   6        3.95       16.67      7.01 o
  -3  25   6       16.99       33.17      5.28 o
  -2  25   6        3.99       24.80     10.09 o
  -1  25   6        0.39        2.10      6.86 o
   0  25   6       34.79       55.62     11.21 o
   1  25   6        0.03       16.25      7.71 o
  -1  26   6        0.30       24.10      7.71 o
   0  26   6        0.43        7.57      6.16 o
  -8   1   7       23.28       35.67      3.74 o
  -7   1   7        3.00        5.80      4.11 o
  -6   1   7       13.09       14.00      3.50 o
  -5   1   7      148.89      116.95      8.63 o
  -4   1   7       25.36       37.14      6.81 o
  -3   1   7      997.31     1034.94     23.12 o
  -2   1   7      433.88      419.11     13.73 o
  -1   1   7        1.31        3.77      2.17 o
   0   1   7      120.87      113.26      6.14 o
   1   1   7     6644.73     6585.21     46.32 o
   2   1   7       69.73       77.00      5.87 o
   3   1   7      111.73      117.04     11.84 o
   4   1   7        5.77       16.01      6.16 o
   5   1   7       15.37       25.19      9.74 o
   6   1   7        2.70       -3.32      3.32 o
  -8   2   7       10.43       14.63      3.03 o
  -7   2   7        9.51       17.13      3.15 o
  -6   2   7      128.21      112.10      7.94 o
  -5   2   7        1.00        5.77      2.91 o
  -4   2   7       46.99       59.45      6.08 o
  -3   2   7      169.33      196.83     10.23 o
  -2   2   7      139.93      127.00      7.73 o
  -1   2   7      109.50      118.79      6.86 o
   0   2   7      168.15      142.28      8.65 o
   1   2   7    17725.50    18255.50     88.04 o
   2   2   7       35.76       42.52      5.12 o
   3   2   7        8.56       16.84      6.57 o
   4   2   7       57.10       68.29      9.37 o
   5   2   7       25.35       33.54     11.91 o
   6   2   7        0.86        3.50      6.16 o
  -8   3   7        7.55       11.69      5.58 o
  -7   3   7        3.17        7.81      2.45 o
  -6   3   7      228.78      184.34     10.48 o
  -5   3   7        6.76       13.01      3.62 o
  -4   3   7      179.67      150.50      9.51 o
  -3   3   7        1.87        3.16      2.84 o
  -2   3   7      602.11      571.96     15.90 o
  -1   3   7       38.79       35.78      4.47 o
   0   3   7       15.12       20.19      3.03 o
   1   3   7      699.63      686.37     13.04 o
   2   3   7      334.02      315.41     14.08 o
   3   3   7      138.09      124.87     12.43 o
   4   3   7      144.85      136.79     12.87 o
   5   3   7       62.84       65.25      8.42 o
   6   3   7        1.31        6.58      5.74 o
  -8   4   7        7.49       14.64      3.69 o
  -7   4   7        4.05       10.96      2.59 o
  -6   4   7       39.97       37.14      4.75 o
  -5   4   7       72.88       74.48      6.21 o
  -4   4   7       97.03       76.57      6.87 o
  -3   4   7        5.15        5.83      3.27 o
  -2   4   7      134.45      137.91      9.20 o
  -1   4   7        0.24        1.47      1.99 o
   0   4   7       18.30       31.45      3.57 o
   1   4   7       26.92       46.10      6.38 o
   2   4   7       91.14       92.98      7.73 o
   3   4   7       52.96       49.59      8.65 o
   4   4   7      348.31      332.81     31.11 o
   5   4   7       10.50       16.94      4.74 o
   6   4   7        0.17       -4.48      4.48 o
  -8   5   7        9.32       14.50      4.49 o
  -7   5   7        3.52        4.71      2.95 o
  -6   5   7       18.54       20.70      4.34 o
  -5   5   7        4.32       15.77      3.63 o
  -4   5   7        1.78        9.52      3.92 o
  -3   5   7       21.61       12.48      3.33 o
  -2   5   7       56.40       56.44      4.58 o
  -1   5   7      171.43      164.07      7.15 o
   0   5   7     2206.15     2166.02     23.86 o
   1   5   7      445.80      381.77     15.22 o
   2   5   7      294.93      289.04     15.18 o
   3   5   7        1.52       13.66      4.06 o
   4   5   7       29.36       35.41      6.66 o
   5   5   7       40.90       22.84     11.63 o
   6   5   7       12.66       24.52      8.41 o
  -8   6   7       47.42       44.67      4.95 o
  -7   6   7       12.05        7.44      3.54 o
  -6   6   7        0.42        7.79      2.76 o
  -5   6   7       44.13       52.07      5.36 o
  -4   6   7        1.73        8.77      2.73 o
  -3   6   7       80.46       71.68      5.65 o
  -2   6   7        0.41       -1.14      1.60 o
  -1   6   7        3.71       11.55      2.59 o
   0   6   7       31.15       30.08      2.69 o
   1   6   7        0.18        6.58      3.61 o
   2   6   7        0.05       13.23      4.05 o
   3   6   7       16.36       26.17      6.98 o
   4   6   7       49.61       50.77     15.55 o
   5   6   7        1.01       10.51      7.29 o
   6   6   7      106.88      114.75     18.49 o
  -8   7   7       48.31       51.94      5.49 o
  -7   7   7        0.18       10.87      3.01 o
  -6   7   7      203.10      163.38     12.52 o
  -5   7   7      178.84      187.92     11.12 o
  -4   7   7        0.07        2.88      2.89 o
  -3   7   7       11.60       10.17      3.25 o
  -2   7   7      355.77      341.92     11.50 o
  -1   7   7       28.18       22.37      3.15 o
   0   7   7      513.52      549.85     14.40 o
   1   7   7       24.82       39.11      6.45 o
   2   7   7      131.30      122.07      9.56 o
   3   7   7       11.92       22.83      6.34 o
   4   7   7      313.44      250.97     28.17 o
   5   7   7        0.03        5.18      5.46 o
   6   7   7       82.38       74.68     14.71 o
  -7   8   7        1.13        5.78      3.39 o
  -6   8   7       49.78       49.24      5.48 o
  -5   8   7      244.84      209.29     10.72 o
  -4   8   7       83.03       63.12      5.57 o
  -3   8   7       35.67       27.47      4.91 o
  -2   8   7        3.92        6.92      2.39 o
  -1   8   7       46.38       39.04      3.85 o
   0   8   7       57.53       74.68      7.48 o
   1   8   7        5.29        8.08      3.98 o
   2   8   7      144.96      139.37     12.73 o
   3   8   7       22.05       32.64      6.26 o
   4   8   7       47.30       51.14     12.47 o
   5   8   7       22.17       31.80     14.43 o
   6   8   7       43.20       50.16     10.09 o
  -7   9   7       13.85       13.53      4.69 o
  -6   9   7        0.27        7.30      2.82 o
  -5   9   7       24.24       41.61      7.89 o
  -4   9   7      494.87      478.53     15.59 o
  -3   9   7      166.77      150.70     11.62 o
  -2   9   7      767.08      772.21     17.58 o
  -1   9   7      176.63      173.80      9.11 o
   0   9   7      879.50      903.44     19.31 o
   1   9   7       37.54       40.49      6.53 o
   2   9   7      244.66      256.52     13.57 o
   3   9   7        5.89        4.92      4.51 o
   4   9   7        1.59       -0.28      4.06 o
   5   9   7        6.81       12.05      7.71 o
   6   9   7        0.02        0.98      5.74 o
  -7  10   7        5.33       13.57      5.58 o
  -6  10   7      123.27      127.73     10.01 o
  -5  10   7      303.53      275.76     14.99 o
  -4  10   7      417.19      401.53     14.31 o
  -3  10   7      200.18      197.72      9.30 o
  -2  10   7      193.03      174.44     10.92 o
  -1  10   7      187.30      163.63      8.95 o
   0  10   7      164.06      142.20      7.68 o
   1  10   7       89.42      111.54      8.87 o
   2  10   7      179.69      190.18     11.61 o
   3  10   7        2.51        2.67     10.37 o
   4  10   7        6.58        7.57      7.15 o
   5  10   7        1.17        1.12      6.16 o
   6  10   7       13.26       24.94     12.75 o
  -7  11   7        8.01       19.47      4.56 o
  -6  11   7       46.74       60.28      7.61 o
  -5  11   7      186.19      129.49     11.76 o
  -4  11   7       13.22        9.93      4.60 o
  -3  11   7      167.58      156.05      9.15 o
  -2  11   7      268.74      242.25     11.27 o
  -1  11   7        7.54       16.62      3.87 o
   0  11   7       27.37       27.53      6.29 o
   1  11   7       66.91       71.64      6.94 o
   2  11   7       46.51       53.77     10.31 o
   3  11   7        3.12        6.81      5.00 o
   4  11   7       12.94       14.74      6.16 o
   5  11   7       11.66       20.88      7.57 o
   6  11   7        4.85       14.99      7.01 o
  -7  12   7        0.07        7.59      7.01 o
  -6  12   7        5.49        6.87      3.23 o
  -5  12   7        2.69        4.05      4.23 o
  -4  12   7        0.87        1.08      4.07 o
  -3  12   7        1.97        6.63      2.55 o
  -2  12   7        8.35       14.07      3.75 o
  -1  12   7      334.20      300.93     12.40 o
   0  12   7       10.44       22.79      4.92 o
   1  12   7      158.72      190.08     11.41 o
   2  12   7       76.90       76.64     11.09 o
   3  12   7      195.89      179.27     16.34 o
   4  12   7       20.84       32.81      6.83 o
   5  12   7      199.22      167.58     23.40 o
   6  12   7       16.51       31.80      7.85 o
  -7  13   7       63.26       73.38      7.54 o
  -6  13   7        0.08        3.25      4.25 o
  -5  13   7       81.92       78.14      8.18 o
  -4  13   7      107.02      101.13      9.57 o
  -3  13   7       26.83       34.67      6.02 o
  -2  13   7       40.22       55.72      5.23 o
  -1  13   7       20.03       27.23      4.09 o
   0  13   7        7.29       12.68      6.79 o
   1  13   7       18.39       18.29      8.90 o
   2  13   7        4.58       21.14      8.01 o
   3  13   7       24.87       31.20      8.25 o
   4  13   7       11.49       22.27      6.93 o
   5  13   7      255.94      235.82     28.86 o
  -7  14   7        3.20        2.76      8.10 o
  -6  14   7        6.76        8.73      3.81 o
  -5  14   7        3.37       19.47      5.58 o
  -4  14   7        2.92       15.95      4.66 o
  -3  14   7       47.56       40.94      6.06 o
  -2  14   7       31.51       27.99      4.31 o
  -1  14   7       75.17       82.25      6.66 o
   0  14   7        2.22        9.06      3.65 o
   1  14   7        4.66       26.28      8.31 o
   2  14   7        4.68       17.17      6.53 o
   3  14   7        5.49        7.53      4.82 o
   4  14   7        0.32        3.59      7.50 o
   5  14   7       54.18       58.98     13.17 o
  -6  15   7        0.01        3.05      2.99 o
  -5  15   7       44.21       47.21      6.03 o
  -4  15   7       11.60       17.19      4.83 o
  -3  15   7       13.49       28.24      5.19 o
  -2  15   7        0.00        5.26      3.02 o
  -1  15   7      102.43      110.13     11.65 o
   0  15   7        2.30       15.21      8.32 o
   1  15   7      135.79      154.61     15.54 o
   2  15   7        1.15        2.90      5.18 o
   3  15   7       20.40       31.89      8.62 o
   4  15   7        0.21        5.09      9.81 o
   5  15   7       59.70       71.45     13.17 o
  -6  16   7       34.62       47.64      5.15 o
  -5  16   7        2.05       13.36      3.66 o
  -4  16   7        4.20       12.02      4.05 o
  -3  16   7       33.35       32.75      5.69 o
  -2  16   7        2.59        5.75      3.22 o
  -1  16   7      210.91      216.33     11.04 o
   0  16   7        2.89       10.09      8.76 o
   1  16   7      252.20      227.32     18.93 o
   2  16   7       25.75       24.55      7.02 o
   3  16   7        5.10        3.22      5.32 o
   4  16   7        3.05       11.21      5.10 o
   5  16   7        0.66       -0.42      5.60 o
  -6  17   7       47.82       45.48      5.63 o
  -5  17   7        2.27        5.13      3.23 o
  -4  17   7       20.79       30.91      4.90 o
  -3  17   7       30.78       30.23      6.99 o
  -2  17   7        2.41        6.68      3.12 o
  -1  17   7        5.74        9.39      7.57 o
   0  17   7        8.37       15.46      6.56 o
   1  17   7      216.68      215.32     18.69 o
   2  17   7       28.19       39.04      9.95 o
   3  17   7       22.39       38.70      9.48 o
   4  17   7        0.91        4.44      5.18 o
   5  17   7        0.27       -5.74      5.74 o
  -6  18   7       32.23       41.36      8.76 o
  -5  18   7        2.54        5.91      5.24 o
  -4  18   7       14.31       16.27      6.60 o
  -3  18   7       18.49       25.33      6.05 o
  -2  18   7       30.65       25.17      4.83 o
  -1  18   7       22.72       32.22     14.85 o
   0  18   7      167.53      159.55     14.80 o
   1  18   7      667.52      615.11     32.09 o
   2  18   7        8.17       39.51     16.11 o
   3  18   7       15.50       28.03      7.77 o
   4  18   7        0.69       -1.62      5.11 o
  -5  19   7       21.58       41.71      5.96 o
  -4  19   7        5.06        4.06      3.53 o
  -3  19   7        2.40       14.92      3.75 o
  -2  19   7       58.47       44.16      7.38 o
  -1  19   7       31.23       41.33     16.53 o
   0  19   7      248.69      255.86     30.83 o
   1  19   7       94.10      125.23     13.55 o
   2  19   7        6.41       12.42      6.22 o
   3  19   7        0.00        9.43     10.58 o
   4  19   7       25.60       35.28      7.57 o
  -5  20   7        0.73       10.66      3.92 o
  -4  20   7        8.01        9.50      3.38 o
  -3  20   7        0.45       12.17      3.47 o
  -2  20   7      228.36      215.90     18.13 o
  -1  20   7      123.79       88.69     17.79 o
   0  20   7      193.34      217.88     28.86 o
   1  20   7       33.34       43.68      7.67 o
   2  20   7        0.60        5.87      4.64 o
   3  20   7        0.11       11.56      4.40 o
   4  20   7       20.87       35.22      6.83 o
  -5  21   7        0.56        2.83      3.67 o
  -4  21   7        6.95       15.24      8.78 o
  -3  21   7        4.58       13.19      4.95 o
  -2  21   7        0.03        4.04      5.11 o
  -1  21   7       28.42       42.45     15.69 o
   0  21   7        9.18       12.47      8.27 o
   1  21   7       65.78       65.85     13.87 o
   2  21   7      133.98      138.31     14.02 o
   3  21   7        0.03        2.72      4.41 o
  -4  22   7        3.32        6.02      8.20 o
  -3  22   7       18.73       27.58      6.03 o
  -2  22   7       18.05       36.85      9.25 o
  -1  22   7        2.46       18.35      8.13 o
   0  22   7        2.30       21.86      9.53 o
   1  22   7        7.14       32.78     13.45 o
   2  22   7      104.83       95.83     16.39 o
   3  22   7        0.03       14.64      5.23 o
  -4  23   7        0.69       14.66      4.54 o
  -3  23   7        0.95       21.95      5.31 o
  -2  23   7      138.42       94.71     15.97 o
  -1  23   7        0.02        1.54      5.32 o
   0  23   7       81.62      109.14     20.18 o
   1  23   7       22.94       41.19      9.67 o
   2  23   7       44.28       43.57      9.11 o
  -3  24   7        3.39       10.74      5.11 o
  -2  24   7        0.36       11.91      6.02 o
  -1  24   7       18.72       42.87      9.81 o
   0  24   7       45.08       36.71     13.03 o
   1  24   7        8.58        9.53      6.86 o
  -2  25   7       32.21       55.06      9.95 o
  -1  25   7       19.25       33.48      7.99 o
   0  25   7       25.88       40.63      9.67 o
  -8   0   8       46.27       48.32      6.17 o
  -7   0   8        0.78        8.85      4.83 o
  -6   0   8       72.61       61.23     10.51 o
  -5   0   8       33.12       36.33      9.50 o
  -4   0   8      339.82      318.96     20.02 o
  -3   0   8      380.28      364.28     20.46 o
  -2   0   8     4259.31     4121.51     64.82 o
  -1   0   8       65.02       58.16      7.23 o
   0   0   8    11912.28    12357.45    105.33 o
   1   0   8        0.00        3.50      7.99 o
   2   0   8       14.62       29.56     12.61 o
   3   0   8        3.85        8.97      7.71 o
   4   0   8       48.56       77.62     14.29 o
   5   0   8        0.00       -0.98      4.90 o
   6   0   8       12.64        3.36      5.60 o
  -8   1   8        0.49       11.17      2.65 o
  -7   1   8       36.75       42.94      4.39 o
  -6   1   8      165.13      142.06     10.01 o
  -5   1   8       19.28       26.94      5.06 o
  -4   1   8       86.70       79.41      7.25 o
  -3   1   8      317.95      326.57     13.78 o
  -2   1   8       15.36       16.33      4.55 o
  -1   1   8       69.75       63.58      5.37 o
   0   1   8     1667.49     1611.76     27.52 o
   1   1   8       17.52       25.84      4.11 o
   2   1   8       43.27       45.42      9.37 o
   3   1   8       73.08       78.45     10.30 o
   4   1   8       35.41       39.52      8.20 o
   5   1   8        0.02       -1.46      6.72 o
   6   1   8        8.65        6.87      9.18 o
  -8   2   8        5.52        3.36      6.03 o
  -7   2   8       17.64        9.71      3.02 o
  -6   2   8       21.61       30.45      5.19 o
  -5   2   8        4.39        8.64      3.41 o
  -4   2   8        0.33        4.01      2.93 o
  -3   2   8      149.54      154.75      9.53 o
  -2   2   8        1.85        1.20      2.63 o
  -1   2   8        1.13        1.21      3.22 o
   0   2   8     1677.33     1587.76     24.69 o
   1   2   8      536.78      489.56     16.70 o
   2   2   8       25.96       25.16      8.58 o
   3   2   8        8.07       21.95      7.62 o
   4   2   8       19.96       20.67      7.64 o
   5   2   8        0.03        2.87      3.47 o
   6   2   8        9.86       22.70      6.58 o
  -8   3   8        0.50        8.20      3.39 o
  -7   3   8       25.39       30.56      3.76 o
  -6   3   8      375.69      304.32     13.82 o
  -5   3   8       44.90       53.80      6.42 o
  -4   3   8      396.40      357.10     15.06 o
  -3   3   8       17.90       15.19      4.88 o
  -2   3   8       19.87       18.65      4.68 o
  -1   3   8        0.24       11.39      3.28 o
   0   3   8      177.91      181.35      8.24 o
   1   3   8       80.93       84.07      7.27 o
   2   3   8       23.42       29.75      8.93 o
   3   3   8       20.73       31.10     10.16 o
   4   3   8       80.18       51.31      8.18 o
   5   3   8       15.92       31.35      8.46 o
   6   3   8        3.08       -5.32      5.32 o
  -8   4   8        1.66        4.11      7.61 o
  -7   4   8        0.18       13.57      5.94 o
  -6   4   8       98.68       97.48      7.09 o
  -5   4   8      106.35       96.40      7.21 o
  -4   4   8        6.74        7.06      3.46 o
  -3   4   8      183.43      179.13     10.24 o
  -2   4   8       12.43       18.42      4.54 o
  -1   4   8        0.60        4.16      3.15 o
   0   4   8       50.30       61.72      5.09 o
   1   4   8       67.97       76.98      7.47 o
   2   4   8       12.89       32.10      5.37 o
   3   4   8       37.43       49.56     13.80 o
   4   4   8      136.03       96.64     19.76 o
   5   4   8        3.23       -0.42      5.18 o
   6   4   8       37.11       34.89      8.83 o
  -8   5   8        0.07        6.12      3.71 o
  -7   5   8        0.63        4.23      2.50 o
  -6   5   8       32.03       35.79      5.16 o
  -5   5   8       10.92       22.61      3.95 o
  -4   5   8        0.96        1.96      2.24 o
  -3   5   8       24.13       34.20      6.39 o
  -2   5   8       45.95       50.55      6.07 o
  -1   5   8      516.77      500.71     14.87 o
   0   5   8      126.34      127.65      5.83 o
   1   5   8        7.89       26.45      6.78 o
   2   5   8       52.51       51.69      6.66 o
   3   5   8       36.75       54.60     17.02 o
   4   5   8        0.51        3.80      3.85 o
   5   5   8       13.01       14.85      8.13 o
   6   5   8       76.11       75.80     14.71 o
  -7   6   8        1.94        5.70      3.01 o
  -6   6   8       10.86       11.44      3.02 o
  -5   6   8        5.96        9.16      2.88 o
  -4   6   8        1.95        9.22      3.03 o
  -3   6   8        0.12        3.77      2.91 o
  -2   6   8       18.60       24.54      3.57 o
  -1   6   8      321.46      276.06      9.84 o
   0   6   8        5.70        4.82      1.67 o
   1   6   8       20.55       19.67      5.81 o
   2   6   8       86.13       87.55      8.20 o
   3   6   8      316.54      300.72     35.80 o
   4   6   8       20.03       20.52      6.61 o
   5   6   8       29.64       35.03      8.97 o
   6   6   8       50.33       45.11      9.95 o
  -7   7   8        6.36        4.63      3.24 o
  -6   7   8       12.80       20.32      3.92 o
  -5   7   8        0.11        2.66      2.31 o
  -4   7   8       11.12       23.47      4.34 o
  -3   7   8      188.11      199.27      9.68 o
  -2   7   8        3.75        5.69      2.56 o
  -1   7   8       85.32       82.72      5.58 o
   0   7   8        8.37       22.44      6.43 o
   1   7   8       70.19       66.04      7.69 o
   2   7   8        5.94       27.83      6.86 o
   3   7   8      431.82      435.01     23.54 o
   4   7   8        7.97       -3.78      5.60 o
   5   7   8       32.73       28.30      6.87 o
   6   7   8       19.28        8.41      5.60 o
  -7   8   8       45.58       41.90      5.08 o
  -6   8   8       35.52       35.85      4.68 o
  -5   8   8      341.35      307.85     14.21 o
  -4   8   8        0.08       10.44      4.83 o
  -3   8   8      287.11      251.54     10.83 o
  -2   8   8       39.70       35.49      4.47 o
  -1   8   8      245.62      244.86      9.54 o
   0   8   8      104.13       94.55      9.03 o
   1   8   8       42.08       65.29      8.32 o
   2   8   8       64.72       72.57      7.73 o
   3   8   8       50.57       78.95      9.30 o
   4   8   8        1.60       11.63      6.44 o
   5   8   8       23.94       17.65     11.63 o
   6   8   8        0.19       -5.60      6.44 o
  -7   9   8        0.44        3.98      3.00 o
  -6   9   8        0.24       -0.22      3.15 o
  -5   9   8       88.73       76.26      7.08 o
  -4   9   8      111.56      113.07      7.51 o
  -3   9   8       86.31       65.54      5.55 o
  -2   9   8       12.43       19.21      3.45 o
  -1   9   8      380.57      348.54     13.42 o
   0   9   8      190.82      186.68     14.75 o
   1   9   8       14.56       22.05      6.22 o
   2   9   8        2.83       21.19      8.10 o
   3   9   8       34.34       37.43      8.20 o
   4   9   8        6.82       16.67      7.85 o
   5   9   8       29.26       39.93      8.41 o
   6   9   8       19.45       25.22      8.55 o
  -7  10   8       36.89       40.31      5.45 o
  -6  10   8        4.65        6.22      3.04 o
  -5  10   8      414.25      364.87     20.27 o
  -4  10   8     1028.52      919.85     22.43 o
  -3  10   8      703.95      612.11     17.23 o
  -2  10   8        8.50       15.44      4.04 o
  -1  10   8        5.86       12.45      3.93 o
   0  10   8       25.02       39.01      6.67 o
   1  10   8      127.85      137.63     10.30 o
   2  10   8       10.08       23.77      7.55 o
   3  10   8       11.99       24.53     14.92 o
   4  10   8       39.84       47.35     15.27 o
   5  10   8        7.29        8.13      7.01 o
   6  10   8        0.07       -6.30      6.30 o
  -7  11   8       15.97       27.66      4.18 o
  -6  11   8        1.96        1.62      4.34 o
  -5  11   8        1.67        8.82      2.97 o
  -4  11   8      966.18      928.13     27.22 o
  -3  11   8       93.15       88.11      7.57 o
  -2  11   8       21.26       22.73      4.94 o
  -1  11   8        0.84        3.85      2.62 o
   0  11   8      112.29      104.11      9.32 o
   1  11   8        0.03        6.18      4.22 o
   2  11   8        5.13       11.19      6.14 o
   3  11   8       77.69       86.96     18.98 o
   4  11   8        0.00        3.64      5.88 o
   5  11   8       10.11        1.68      5.46 o
  -7  12   8        0.79       11.24      8.61 o
  -6  12   8       15.89       38.83      6.28 o
  -5  12   8       14.90       14.53      4.43 o
  -4  12   8      235.85      222.18     14.93 o
  -3  12   8       54.10       55.07      5.56 o
  -2  12   8        0.17        3.91      2.64 o
  -1  12   8       12.33       23.52      3.99 o
   0  12   8      268.16      281.56     14.98 o
   1  12   8       11.50       16.88      4.97 o
   2  12   8       17.03       30.86     11.28 o
   3  12   8        0.13        5.33      4.28 o
   4  12   8       30.95       34.89      8.55 o
   5  12   8        2.08       -5.74      5.74 o
  -7  13   8        3.44       12.85      3.81 o
  -6  13   8        0.05        2.40      6.96 o
  -5  13   8        6.65        5.08      5.80 o
  -4  13   8      103.15      104.26      9.75 o
  -3  13   8        5.23       21.38      6.09 o
  -2  13   8        4.13        4.74      2.71 o
  -1  13   8       15.24       16.28      4.39 o
   0  13   8        6.98       17.81      5.33 o
   1  13   8        0.97       17.03      6.68 o
   2  13   8        0.69       18.29      7.04 o
   3  13   8        3.70       23.65      7.70 o
   4  13   8       73.26       57.58     12.75 o
   5  13   8        0.21       -3.92      7.43 o
  -6  14   8        1.25        8.19     11.21 o
  -5  14   8        0.07        1.06      2.56 o
  -4  14   8       64.00       67.43      7.63 o
  -3  14   8        3.74        2.73      3.05 o
  -2  14   8       16.09       27.53      7.70 o
  -1  14   8       11.70       18.80      9.80 o
   0  14   8       31.15       30.20      6.52 o
   1  14   8        0.03        6.75      4.91 o
   2  14   8       86.61       95.20     11.53 o
   3  14   8        0.04        9.35      6.93 o
   4  14   8       89.46       76.78     14.85 o
   5  14   8        4.91       10.51      8.13 o
  -6  15   8       31.47       33.02      6.44 o
  -5  15   8        4.23        7.11      4.53 o
  -4  15   8       60.67       60.36      7.13 o
  -3  15   8        0.48        6.74      3.21 o
  -2  15   8       19.07       18.52      5.41 o
  -1  15   8        2.50        9.20      3.41 o
   0  15   8        2.12        7.62      4.98 o
   1  15   8        3.17        8.53      6.28 o
   2  15   8      158.48      161.28     15.78 o
   3  15   8        3.80        8.12      7.29 o
   4  15   8        0.25        9.30      5.82 o
   5  15   8        1.92       -6.02      6.02 o
  -6  16   8        2.46       11.07      3.68 o
  -5  16   8        0.17        7.67      3.56 o
  -4  16   8       21.69       17.32      5.24 o
  -3  16   8       14.79        5.46      3.13 o
  -2  16   8       69.77       73.59      8.73 o
  -1  16   8       23.57       45.74      5.68 o
   0  16   8        4.16       30.90     11.28 o
   1  16   8        0.06        3.65      8.76 o
   2  16   8      181.66      171.46     16.40 o
   3  16   8       27.95       28.44     11.21 o
   4  16   8       21.98       22.74      6.83 o
  -6  17   8      173.48      182.50     13.40 o
  -5  17   8       12.86       19.06      6.57 o
  -4  17   8       83.43       67.99      7.55 o
  -3  17   8       15.28       32.50      4.36 o
  -2  17   8       52.56       52.45      6.13 o
  -1  17   8       47.99       53.10     19.61 o
   0  17   8      124.01      135.50     14.51 o
   1  17   8       17.45       27.09      8.17 o
   2  17   8      224.92      196.08     18.41 o
   3  17   8       24.09       49.38      9.88 o
   4  17   8        0.27        5.37      4.47 o
  -5  18   8       14.05       28.87      9.68 o
  -4  18   8        1.69        9.58      6.43 o
  -3  18   8        6.49        6.22      8.80 o
  -2  18   8        3.07       24.76      6.76 o
  -1  18   8       31.47       28.72     15.27 o
   0  18   8       45.14       53.94      9.05 o
   1  18   8       57.64       62.16     10.44 o
   2  18   8      114.24      120.67     13.42 o
   3  18   8        1.06        6.38      5.35 o
   4  18   8        0.23        6.75     12.96 o
  -5  19   8        9.27        9.09      4.20 o
  -4  19   8        1.22        6.33      3.21 o
  -3  19   8      113.89      103.77     10.18 o
  -2  19   8       55.49       66.41     14.29 o
  -1  19   8       63.50       58.42     13.87 o
   0  19   8       15.15       36.71     14.01 o
   1  19   8        5.13       25.39      7.32 o
   2  19   8       13.44       19.62      8.20 o
   3  19   8        3.95       14.74      4.73 o
  -5  20   8        3.34        4.85      4.75 o
  -4  20   8        3.40        4.20      4.95 o
  -3  20   8        2.46       11.27      4.44 o
  -2  20   8       44.56       57.16     11.91 o
  -1  20   8       42.43       54.92     12.47 o
   0  20   8      293.95      266.65     32.37 o
   1  20   8      223.70      217.13     18.43 o
   2  20   8        3.14        9.27      4.88 o
   3  20   8        0.01        3.35      6.58 o
  -4  21   8        0.01        3.59      3.68 o
  -3  21   8       25.08       28.94      7.54 o
  -2  21   8        7.96       16.25      7.99 o
  -1  21   8        0.23       13.87      6.72 o
   0  21   8       49.23       44.83     11.35 o
   1  21   8      444.77      464.68     44.00 o
   2  21   8        0.36       15.90      4.77 o
   3  21   8       20.70       26.76      5.92 o
  -4  22   8        2.44        7.98      4.64 o
  -3  22   8       23.94       25.57      6.08 o
  -2  22   8        0.00        1.96      6.58 o
  -1  22   8        5.57        6.02      7.29 o
   0  22   8        0.19        9.81      6.72 o
   1  22   8      359.65      308.98     35.31 o
   2  22   8        1.34       42.59      9.11 o
  -3  23   8       11.39       18.07      7.29 o
  -2  23   8        2.88       29.98      7.99 o
  -1  23   8        9.12       10.51      5.74 o
   0  23   8        2.07       16.39      8.41 o
   1  23   8       49.15       80.70     14.01 o
  -2  24   8        1.70        8.13      7.71 o
  -1  24   8       16.72       36.99      8.55 o
   0  24   8       12.17       30.96      7.15 o
   1  24   8        0.48       10.23      7.15 o
  -8   1   9        4.83        4.95      4.69 o
  -7   1   9       14.69       14.94      3.01 o
  -6   1   9        5.61        8.11      3.16 o
  -5   1   9       20.64       26.38      5.50 o
  -4   1   9       20.24       27.95      5.94 o
  -3   1   9      162.34      141.09      9.36 o
  -2   1   9        2.52        5.55      3.47 o
  -1   1   9      180.43      177.50      9.38 o
   0   1   9        6.01       12.48      2.81 o
   1   1   9       54.64       55.28     12.75 o
   2   1   9        0.00       19.74      7.62 o
   3   1   9       97.51      118.13     12.75 o
   4   1   9        0.32        7.06      4.83 o
   5   1   9        0.00       10.67      4.16 o
   6   1   9        2.57        8.71      4.19 o
  -7   2   9        2.57       -1.09      2.26 o
  -6   2   9       27.83       21.18      4.75 o
  -5   2   9       84.11       81.86      7.38 o
  -4   2   9       31.87       39.10      6.44 o
  -3   2   9        0.11        2.76      3.06 o
  -2   2   9       12.81        9.59      3.55 o
  -1   2   9      183.65      161.60      8.99 o
   0   2   9       39.91       43.86      4.64 o
   1   2   9        7.10       12.77      4.05 o
   2   2   9       10.52       22.64      7.90 o
   3   2   9       18.20       18.39      6.78 o
   4   2   9        0.72        6.78      4.39 o
   5   2   9        2.54       26.33      8.48 o
   6   2   9        6.01        7.71      6.58 o
  -7   3   9        1.49        9.89      2.47 o
  -6   3   9       18.40       27.18      4.22 o
  -5   3   9       32.26       32.68      5.48 o
  -4   3   9       35.28       49.88      6.48 o
  -3   3   9       15.55       15.25      5.04 o
  -2   3   9       25.95       13.32      4.53 o
  -1   3   9      127.77      132.96      8.11 o
   0   3   9       77.07       67.65      5.67 o
   1   3   9        7.72       10.49      4.69 o
   2   3   9       93.25      104.31     12.37 o
   3   3   9      114.51       97.26     19.34 o
   4   3   9       16.10       15.88      5.18 o
   5   3   9        9.93       20.50      7.43 o
  -7   4   9       13.05       24.58      3.26 o
  -6   4   9        9.29       11.12      2.79 o
  -5   4   9        1.32        2.81      3.21 o
  -4   4   9       23.55       33.54      6.55 o
  -3   4   9        0.00        0.14      2.66 o
  -2   4   9        4.52        2.52      3.18 o
  -1   4   9      160.30      147.61      8.64 o
   0   4   9      187.73      153.34     10.94 o
   1   4   9        3.88       13.59      4.99 o
   2   4   9       47.00       59.26      9.63 o
   3   4   9      152.17      129.71     13.20 o
   4   4   9        0.46        1.46      4.54 o
   5   4   9        8.88       10.51      7.01 o
   6   4   9       39.59       29.00      9.11 o
  -7   5   9        1.04        5.54      4.29 o
  -6   5   9       38.85       46.14      5.14 o
  -5   5   9        0.76        7.73      2.56 o
  -4   5   9       63.93       73.80      6.19 o
  -3   5   9        0.12        2.71      2.87 o
  -2   5   9        2.02       11.99      4.10 o
  -1   5   9       61.37       70.59      6.63 o
   0   5   9       66.73       72.80      8.70 o
   1   5   9        0.63       15.70      7.60 o
   2   5   9      244.83      221.00     17.54 o
   3   5   9       14.00       28.40      7.91 o
   4   5   9        1.12        5.97      4.00 o
   5   5   9       22.61       22.70      8.97 o
   6   5   9       51.92       46.37      9.67 o
  -7   6   9        0.01       -1.22      3.36 o
  -6   6   9        1.68       12.06      2.73 o
  -5   6   9        6.03        5.85      2.66 o
  -4   6   9       33.66       37.38      5.60 o
  -3   6   9       16.78       17.55      3.22 o
  -2   6   9        1.44        3.27      2.14 o
  -1   6   9       11.06       12.57      3.76 o
   0   6   9      199.74      191.38     12.48 o
   1   6   9       11.80       14.38      5.19 o
   2   6   9      447.33      385.76     22.67 o
   3   6   9       10.38       36.85     13.31 o
   4   6   9       31.51       43.01     14.71 o
   5   6   9        8.46       11.07      7.29 o
   6   6   9      222.72      182.99     23.82 o
  -7   7   9       23.90       30.90      8.17 o
  -6   7   9        0.06        3.59      3.72 o
  -5   7   9        4.99        6.78      3.09 o
  -4   7   9        7.68       14.55      3.60 o
  -3   7   9        4.93       16.65      3.57 o
  -2   7   9       53.45       57.16      5.21 o
  -1   7   9        7.05        9.41      2.68 o
   0   7   9       60.16       74.33      8.76 o
   1   7   9       18.83       25.12      6.65 o
   2   7   9       58.87       73.61      8.31 o
   3   7   9        8.71        9.47      4.91 o
   4   7   9       25.01       33.62     13.03 o
   5   7   9        0.89        4.62      5.60 o
  -7   8   9        2.31       21.57      4.45 o
  -6   8   9       29.86       31.52      4.25 o
  -5   8   9      156.78      159.09      9.57 o
  -4   8   9      100.04      105.23      7.40 o
  -3   8   9       10.53        9.49      2.76 o
  -2   8   9       22.28       25.75      3.82 o
  -1   8   9      126.41      128.28      7.10 o
   0   8   9      739.97      711.63     23.96 o
   1   8   9       34.69       47.47      7.87 o
   2   8   9      560.89      554.79     21.43 o
   3   8   9        3.89       -0.70      4.20 o
   4   8   9        0.93        3.08      6.86 o
   5   8   9        0.10       -5.46      5.46 o
  -7   9   9       14.43       20.45      3.88 o
  -6   9   9       25.99       42.05      5.25 o
  -5   9   9       10.30       13.08      3.86 o
  -4   9   9     2158.81     1948.28     33.86 o
  -3   9   9      152.01      146.49      8.49 o
  -2   9   9      144.26      122.40      7.44 o
  -1   9   9      113.43       94.02      7.17 o
   0   9   9      228.73      191.44     12.79 o
   1   9   9        3.86       12.51      5.16 o
   2   9   9      107.20       97.46      8.85 o
   3   9   9        0.01        1.68      6.30 o
   4   9   9       28.31       25.78     13.03 o
   5   9   9        0.34       -6.02      6.02 o
  -7  10   9       13.15       13.04      4.57 o
  -6  10   9       22.26       25.42      6.57 o
  -5  10   9       30.55       30.69      4.82 o
  -4  10   9       86.09      117.16      7.79 o
  -3  10   9      252.59      216.81     10.45 o
  -2  10   9        4.37        9.92      2.93 o
  -1  10   9      154.10      160.20     11.66 o
   0  10   9       64.19       75.33      8.80 o
   1  10   9        6.74       30.05      5.71 o
   2  10   9       13.29       20.69      7.68 o
   3  10   9       26.00       26.76     11.91 o
   4  10   9        0.94       13.03      7.99 o
   5  10   9        0.04       -3.78      6.16 o
  -7  11   9       26.16       35.24      5.76 o
  -6  11   9        1.07        3.12      3.64 o
  -5  11   9      408.25      345.81     17.23 o
  -4  11   9      346.66      299.26     15.48 o
  -3  11   9        2.23        6.39      2.76 o
  -2  11   9       36.82       51.98      5.96 o
  -1  11   9        0.36        4.38      4.10 o
   0  11   9      339.80      312.85     16.45 o
   1  11   9       28.24       52.02      6.66 o
   2  11   9       36.49       56.50      8.94 o
   3  11   9       77.60       71.87     14.99 o
   4  11   9        8.75        7.85      8.55 o
   5  11   9        1.14        0.70      6.16 o
  -7  12   9      114.95      125.60     11.33 o
  -6  12   9        0.04       19.00      4.83 o
  -5  12   9      110.91      106.73      9.93 o
  -4  12   9        0.08        8.09      4.10 o
  -3  12   9       84.41       93.85      7.16 o
  -2  12   9       17.81       16.64      4.03 o
  -1  12   9       77.63       89.59      8.92 o
   0  12   9      176.66      145.70     11.12 o
   1  12   9        7.28       11.48      6.19 o
   2  12   9       60.43       68.23     10.11 o
   3  12   9       68.64       76.14     22.14 o
   4  12   9       15.25       23.40     10.51 o
   5  12   9       43.14       53.38      8.97 o
  -6  13   9        0.04       18.88      5.21 o
  -5  13   9       73.85       69.08      9.15 o
  -4  13   9        9.49       12.40      4.05 o
  -3  13   9       35.67       53.59     12.71 o
  -2  13   9       43.82       45.00      5.72 o
  -1  13   9       24.61       25.86      6.25 o
   0  13   9        0.06       19.09      4.40 o
   1  13   9      121.75      130.96     13.82 o
   2  13   9        0.03       10.48      5.22 o
   3  13   9       11.46       31.40     19.75 o
   4  13   9        8.88        4.48      7.57 o
   5  13   9        8.62       27.18     11.07 o
  -6  14   9        2.55        4.60      3.10 o
  -5  14   9        1.27        3.77      3.25 o
  -4  14   9        0.24        2.88      2.76 o
  -3  14   9        6.74        8.51      3.69 o
  -2  14   9        4.61       24.44      4.67 o
  -1  14   9       40.85       58.73      6.79 o
   0  14   9        0.26        6.05      5.27 o
   1  14   9       19.64       34.93      9.20 o
   2  14   9       15.46       27.34      8.57 o
   3  14   9       44.14       44.21     11.14 o
   4  14   9        0.01       -5.88      5.88 o
  -6  15   9        1.94        9.95      3.99 o
  -5  15   9       21.48       36.05      5.04 o
  -4  15   9       15.15       39.27      6.71 o
  -3  15   9       52.63       60.94      6.76 o
  -2  15   9        1.46       -3.54      3.57 o
  -1  15   9       96.93       97.10      8.90 o
   0  15   9       24.85       37.71     10.09 o
   1  15   9       58.72       67.28     14.92 o
   2  15   9        0.84       10.95      6.79 o
   3  15   9      118.99      104.19     12.18 o
   4  15   9        0.03        9.25      6.02 o
  -6  16   9        0.53        3.54      3.41 o
  -5  16   9       51.17       37.08      5.29 o
  -4  16   9        0.08        5.48      3.56 o
  -3  16   9       48.77       58.84      6.32 o
  -2  16   9        6.51        8.33     14.57 o
  -1  16   9       50.73       63.20      9.17 o
   0  16   9        0.15        5.87      5.38 o
   1  16   9        4.36        9.17      6.49 o
   2  16   9      110.43      102.35     17.16 o
   3  16   9       91.83      128.74     13.40 o
   4  16   9        0.50       -6.86      6.86 o
  -5  17   9        6.53       14.91      4.36 o
  -4  17   9        0.11        5.51      2.98 o
  -3  17   9       21.83       34.91      6.03 o
  -2  17   9        0.35       16.28      5.10 o
  -1  17   9        0.07       11.07      8.55 o
   0  17   9        2.42        4.47      5.24 o
   1  17   9      294.25      269.39     21.54 o
   2  17   9      349.83      272.18     21.48 o
   3  17   9       51.98       52.07      8.57 o
   4  17   9        8.85       -1.26      6.16 o
  -5  18   9        0.00       -0.54      5.81 o
  -4  18   9        5.40       15.21      4.02 o
  -3  18   9       76.69       83.20      7.79 o
  -2  18   9       43.45       63.47     13.31 o
  -1  18   9        7.95       35.59     15.27 o
   0  18   9       31.05       51.62      8.90 o
   1  18   9       27.69       43.69      8.60 o
   2  18   9      163.55      185.34     17.12 o
   3  18   9        2.50        2.42      4.67 o
  -5  19   9        4.76       16.73      4.66 o
  -4  19   9        5.95       17.76      4.87 o
  -3  19   9      144.99      129.32     10.76 o
  -2  19   9      111.38       98.22     16.67 o
  -1  19   9      128.57      117.69     20.32 o
   0  19   9      111.88       64.87     13.87 o
   1  19   9       58.50       48.56      8.31 o
   2  19   9        0.81       18.27      6.00 o
   3  19   9        0.25       -2.70      4.80 o
  -4  20   9        0.53       14.80      3.89 o
  -3  20   9       14.53       37.55     11.35 o
  -2  20   9       17.37       30.26      9.53 o
  -1  20   9       50.58       69.21     14.43 o
   0  20   9      352.28      305.33     34.61 o
   1  20   9       48.25       56.72      9.32 o
   2  20   9       87.84       85.60      9.57 o
  -4  21   9        0.00       18.87      6.10 o
  -3  21   9        0.03       11.35      6.72 o
  -2  21   9       73.38       71.17     14.15 o
  -1  21   9       10.54       22.84      9.67 o
   0  21   9      406.91      384.37     39.52 o
   1  21   9        4.50       14.29      7.57 o
   2  21   9       34.04       48.25     11.00 o
  -3  22   9        4.37       13.87      8.69 o
  -2  22   9        0.07        4.06      6.30 o
  -1  22   9        8.95       31.24      7.99 o
   0  22   9      127.85      130.58     21.02 o
   1  22   9       14.91       21.86      8.13 o
  -2  23   9        6.13       11.91      6.58 o
  -1  23   9        0.88       19.05      6.44 o
   0  23   9       11.61       34.04     11.49 o
  -7   0  10        0.85        4.48     10.30 o
  -6   0  10       35.18       36.60      6.96 o
  -5   0  10       47.46       50.44      8.24 o
  -4   0  10       40.87       47.59      9.52 o
  -3   0  10       23.00       31.73      8.47 o
  -2   0  10      780.24      705.33     40.23 o
  -1   0  10      105.57       84.17      9.62 o
   0   0  10       62.78       78.90      8.21 o
   1   0  10        8.60       16.11     12.05 o
   2   0  10      331.22      288.11     29.29 o
   3   0  10        1.07        7.43      7.15 o
   4   0  10        0.78       10.65      8.27 o
   5   0  10        0.00       -5.88      5.88 o
  -7   1  10        2.03        3.40      2.92 o
  -6   1  10       10.30       19.94      3.74 o
  -5   1  10       69.78       75.27      7.03 o
  -4   1  10        5.45       11.28      3.52 o
  -3   1  10        4.45        8.14      3.60 o
  -2   1  10        0.00        5.14      3.06 o
  -1   1  10       41.99       40.93      5.24 o
   0   1  10        0.18       11.80      6.12 o
   1   1  10       47.89       54.69     11.44 o
   2   1  10      323.52      268.10     19.74 o
   3   1  10        0.51        3.15      3.65 o
   4   1  10        0.34       12.08      5.20 o
   5   1  10        0.12       -2.76      6.93 o
  -7   2  10        1.40        3.57      2.76 o
  -6   2  10       13.71       22.33      4.06 o
  -5   2  10       68.09       58.36      6.15 o
  -4   2  10       49.38       47.46      6.65 o
  -3   2  10       61.47       60.09      6.85 o
  -2   2  10      236.70      222.26     12.56 o
  -1   2  10       59.29       61.39      5.95 o
   0   2  10       88.66       79.79      8.06 o
   1   2  10      192.06      175.18     16.43 o
   2   2  10      411.34      346.93     22.98 o
   3   2  10       16.17       25.05      7.88 o
   4   2  10       33.89       32.29      8.72 o
   5   2  10        3.09        2.05      8.06 o
  -7   3  10        1.00        0.37      2.97 o
  -6   3  10        0.63        9.46      2.72 o
  -5   3  10       32.86       33.44      6.25 o
  -4   3  10        0.70        9.87      3.88 o
  -3   3  10       56.64       49.16      6.63 o
  -2   3  10       94.89       97.98      8.70 o
  -1   3  10        4.82       11.78      3.78 o
   0   3  10        9.02       15.59      4.54 o
   1   3  10      127.01      116.83     13.77 o
   2   3  10     1018.21      886.43     36.42 o
   3   3  10       17.77       25.36      8.07 o
   4   3  10       13.27       21.78      8.20 o
   5   3  10       47.87       38.95      9.67 o
  -7   4  10        0.40        0.52      2.96 o
  -6   4  10       21.23       25.22      3.74 o
  -5   4  10        2.71        4.88      2.96 o
  -4   4  10       23.79       42.33      5.46 o
  -3   4  10       12.91       19.67      5.16 o
  -2   4  10        1.19        1.98      3.01 o
  -1   4  10        0.01        1.76      2.43 o
   0   4  10       31.40       34.64      9.49 o
   1   4  10       69.44       73.51     11.14 o
   2   4  10      355.73      325.80     22.06 o
   3   4  10       77.80       82.75     10.73 o
   4   4  10       66.71       68.51     14.78 o
   5   4  10       13.84        8.83      7.29 o
  -7   5  10       12.58       15.59      4.00 o
  -6   5  10        5.40        8.99      3.84 o
  -5   5  10       50.89       61.64      5.48 o
  -4   5  10       76.31       87.55      6.79 o
  -3   5  10      109.81       93.96      7.96 o
  -2   5  10        0.40        3.06      3.58 o
  -1   5  10      182.21      176.94     16.72 o
   0   5  10       34.13       28.61      7.18 o
   1   5  10       68.30       58.77      7.85 o
   2   5  10        2.53       11.97      7.85 o
   3   5  10       12.31       14.98      8.97 o
   4   5  10        4.10       -1.18      5.39 o
   5   5  10      182.80      121.20     17.93 o
  -7   6  10        1.46        4.57      3.40 o
  -6   6  10        0.01        4.36      2.47 o
  -5   6  10        0.79        4.15      2.67 o
  -4   6  10       64.17       56.79      5.42 o
  -3   6  10      194.65      153.23      8.93 o
  -2   6  10        6.45       12.91      3.74 o
  -1   6  10        8.58       16.19      4.53 o
   0   6  10        1.41       10.84      6.45 o
   1   6  10        4.78       17.69      5.57 o
   2   6  10        7.04       13.42      6.30 o
   3   6  10        1.13        6.01      4.31 o
   4   6  10        1.76       13.45      6.72 o
   5   6  10       12.60       21.86      5.88 o
  -7   7  10        0.29        1.94      3.86 o
  -6   7  10        9.25       16.67      3.81 o
  -5   7  10      492.77      427.66     19.48 o
  -4   7  10       47.53       51.17      5.24 o
  -3   7  10        0.50        8.13      3.19 o
  -2   7  10        0.04        6.17      2.46 o
  -1   7  10       31.78       36.82      8.07 o
   0   7  10       10.03       13.35      5.56 o
   1   7  10      193.70      182.98     12.52 o
   2   7  10        0.72       11.89      6.20 o
   3   7  10        0.00       14.24      4.89 o
   4   7  10        0.90       -4.48      4.48 o
   5   7  10       32.67       36.85     11.49 o
  -7   8  10       50.11       55.15      5.18 o
  -6   8  10       34.12       36.04      4.54 o
  -5   8  10      369.34      328.34     14.37 o
  -4   8  10       63.05       63.11      5.73 o
  -3   8  10        5.68        9.88      4.11 o
  -2   8  10       57.29       58.89      6.35 o
  -1   8  10      100.25       98.29      9.59 o
   0   8  10        1.28       14.89      7.02 o
   1   8  10        1.33       13.22      4.89 o
   2   8  10        0.25        6.46      5.44 o
   3   8  10        7.26       11.21      7.29 o
   4   8  10        0.39       11.35      6.02 o
   5   8  10       16.71       23.12      8.41 o
  -7   9  10       19.36       25.72      3.94 o
  -6   9  10        7.03       14.11      3.41 o
  -5   9  10      326.57      285.98     13.24 o
  -4   9  10       28.78       37.54      4.89 o
  -3   9  10       83.80       84.53      6.42 o
  -2   9  10       44.27       63.10      5.22 o
  -1   9  10       93.89       83.62     10.59 o
   0   9  10        5.48       15.15      5.51 o
   1   9  10        7.24        5.97      4.32 o
   2   9  10        0.57       27.09      7.71 o
   3   9  10       40.46       57.72     19.19 o
   4   9  10        7.24        0.14      5.74 o
   5   9  10        2.65       10.93      6.30 o
  -7  10  10       45.24       45.85      5.28 o
  -6  10  10       11.29       17.22      4.33 o
  -5  10  10      189.89      163.06     11.45 o
  -4  10  10      128.73      104.99      7.43 o
  -3  10  10       46.97       60.15      6.00 o
  -2  10  10       11.60       18.93      3.35 o
  -1  10  10      546.01      497.34     21.33 o
   0  10  10        3.17       10.28      4.48 o
   1  10  10        9.83       17.14      4.50 o
   2  10  10       14.28       17.93     10.79 o
   3  10  10        8.47       28.58      9.95 o
   4  10  10        5.41       -5.46      5.46 o
   5  10  10        1.51        3.08      6.86 o
  -6  11  10        9.53       16.85      3.65 o
  -5  11  10      137.13      112.00      9.26 o
  -4  11  10      187.08      166.65      9.40 o
  -3  11  10      189.26      176.71      9.42 o
  -2  11  10       43.62       48.32      5.47 o
  -1  11  10      197.43      153.22     11.73 o
   0  11  10       21.87       33.20      7.55 o
   1  11  10        2.83        4.21      4.43 o
   2  11  10        7.18       18.70      7.18 o
   3  11  10        2.73       12.05      8.27 o
   4  11  10        2.06        1.96     10.09 o
  -6  12  10       10.21       35.84      5.62 o
  -5  12  10      124.17      108.08     10.32 o
  -4  12  10        8.85       21.11      4.42 o
  -3  12  10       16.01       28.56      6.17 o
  -2  12  10       35.99       44.72      7.46 o
  -1  12  10      100.81       89.92      8.63 o
   0  12  10      166.31      120.41     10.20 o
   1  12  10       46.41       49.95     10.13 o
   2  12  10       73.28       60.43     14.43 o
   3  12  10       48.21       66.69     14.29 o
   4  12  10        0.45        1.26      7.29 o
  -6  13  10        2.18       -1.61      3.72 o
  -5  13  10       24.48       36.61      6.58 o
  -4  13  10       30.50       31.73      7.25 o
  -3  13  10        4.16       14.19      4.70 o
  -2  13  10        8.83       12.52      4.21 o
  -1  13  10        0.36       10.33      3.73 o
   0  13  10       22.44       44.68      5.92 o
   1  13  10        8.57       13.84      5.96 o
   2  13  10      154.07      143.36     14.61 o
   3  13  10        5.73       15.97      7.29 o
   4  13  10        0.51       -7.15      7.15 o
  -6  14  10        5.16       10.20      4.71 o
  -5  14  10        0.73        3.18      6.03 o
  -4  14  10        0.38       15.47      5.61 o
  -3  14  10        3.14        0.50      3.09 o
  -2  14  10       20.23       33.60      7.40 o
  -1  14  10        7.96       16.76      4.60 o
   0  14  10        7.90       27.20      8.31 o
   1  14  10       10.99       11.62      5.81 o
   2  14  10        0.20       11.91      5.60 o
   3  14  10        1.66        2.80      7.29 o
   4  14  10        0.30        2.24      5.88 o
  -6  15  10        2.58       21.72      6.18 o
  -5  15  10       25.95       31.51      4.75 o
  -4  15  10        2.62       13.64      4.32 o
  -3  15  10        0.12        4.07      3.32 o
  -2  15  10        0.03        2.21      5.39 o
  -1  15  10       15.07       21.65      5.07 o
   0  15  10        0.04        9.67      8.48 o
   1  15  10        3.90       10.83      5.10 o
   2  15  10       41.50       49.77      9.14 o
   3  15  10       13.00       19.33      7.01 o
   4  15  10        8.87       -1.40      6.86 o
  -5  16  10       31.52       38.33      4.78 o
  -4  16  10        1.22        1.63      3.15 o
  -3  16  10        1.50       10.27      3.66 o
  -2  16  10        3.61       13.51      5.54 o
  -1  16  10        0.81       15.05      8.97 o
   0  16  10        0.32        4.68      5.07 o
   1  16  10       30.25       36.03      9.42 o
   2  16  10      161.66      170.36     16.15 o
   3  16  10        8.96       39.37     12.61 o
  -5  17  10       13.66       29.38      7.09 o
  -4  17  10       26.15       34.70      5.11 o
  -3  17  10        7.64        8.37      4.30 o
  -2  17  10       11.00        3.71      3.80 o
  -1  17  10       24.86       40.41      7.19 o
   0  17  10        1.66        6.62     13.52 o
   1  17  10      161.57      167.38     15.97 o
   2  17  10      209.98      204.97     17.79 o
   3  17  10        1.34       -5.60      5.60 o
  -5  18  10        0.00        4.80      3.46 o
  -4  18  10       59.79       54.11      5.69 o
  -3  18  10       12.84       23.07     10.37 o
  -2  18  10       42.82       23.68     12.05 o
  -1  18  10       13.06       26.06      8.83 o
   0  18  10        3.77        9.03      4.53 o
   1  18  10      381.63      295.20     23.12 o
   2  18  10       17.52       43.43      6.94 o
   3  18  10        2.08       14.44     23.05 o
  -4  19  10        8.89       24.66      9.68 o
  -3  19  10       11.49       32.36     10.09 o
  -2  19  10        0.02       10.79      6.02 o
  -1  19  10      115.75      131.98     20.60 o
   0  19  10       17.55       41.47      9.39 o
   1  19  10      162.34      111.75     12.73 o
   2  19  10        3.55       18.86      9.81 o
  -4  20  10        2.44       10.90      5.01 o
  -3  20  10      107.39       87.29     15.27 o
  -2  20  10        1.22       20.03      9.53 o
  -1  20  10        4.70       24.66      7.99 o
   0  20  10       48.49       64.03     11.91 o
   1  20  10        6.92       15.92      5.48 o
   2  20  10        1.24        6.50      8.20 o
  -3  21  10       23.69       35.45      9.67 o
  -2  21  10        2.04        6.86      7.71 o
  -1  21  10        1.05        4.62      7.29 o
   0  21  10       39.37       29.98      7.43 o
   1  21  10        2.21       11.77      7.15 o
  -2  22  10        7.26        3.64      6.58 o
  -1  22  10       13.08       25.92      9.25 o
   0  22  10       13.33       22.42      5.60 o
  -7   1  11        1.49        4.80      3.22 o
  -6   1  11       30.21       34.43      5.18 o
  -5   1  11      220.17      210.08     12.48 o
  -4   1  11        4.47       11.82      3.62 o
  -3   1  11      375.65      342.93     15.41 o
  -2   1  11      119.21      124.57     14.26 o
  -1   1  11       37.42       35.25      4.93 o
   0   1  11       21.46       13.76      9.53 o
   1   1  11      960.93      821.51     35.82 o
   2   1  11       31.17       50.88     10.33 o
   3   1  11        8.08       24.89      7.38 o
   4   1  11        0.95        5.93      3.96 o
   5   1  11        5.03       10.34      7.22 o
  -7   2  11        9.81       18.82      3.19 o
  -6   2  11       59.43       48.23      6.29 o
  -5   2  11        1.68        9.21      3.04 o
  -4   2  11        1.00        3.97      2.87 o
  -3   2  11        6.83       17.20      4.80 o
  -2   2  11        0.01        6.58      3.20 o
  -1   2  11      174.65      163.31      9.58 o
   0   2  11       41.89       52.53     13.60 o
   1   2  11     2636.87     2225.73     58.80 o
   2   2  11        0.63       11.01      5.85 o
   3   2  11        0.06        0.35      4.04 o
   4   2  11        9.24       19.74     11.70 o
   5   2  11        3.27        0.07      5.18 o
  -7   3  11        0.71        4.97      2.67 o
  -6   3  11       23.32       23.41      4.09 o
  -5   3  11       11.11       14.42      3.34 o
  -4   3  11        6.34        8.96      3.41 o
  -3   3  11        6.19        8.31      3.35 o
  -2   3  11      157.52      126.20      8.92 o
  -1   3  11       10.85       13.78      5.49 o
   0   3  11        7.07       26.00      6.36 o
   1   3  11      589.30      531.83     28.91 o
   2   3  11       68.97       74.96     10.34 o
   3   3  11        1.22        3.19      4.89 o
   4   3  11       30.13       29.42     13.38 o
   5   3  11       24.80       24.24      9.67 o
  -7   4  11        0.01        8.25      3.14 o
  -6   4  11        1.68        5.80      2.46 o
  -5   4  11        6.67        6.83      3.14 o
  -4   4  11        0.34        5.53      3.08 o
  -3   4  11       10.23       12.84      4.75 o
  -2   4  11       12.58       23.88      4.47 o
  -1   4  11        1.12        1.76      4.61 o
   0   4  11       29.96       51.85      7.26 o
   1   4  11       91.88       94.44     12.23 o
   2   4  11      131.44      113.44     13.27 o
   3   4  11       20.35       28.80     11.28 o
   4   4  11       99.98       97.24     10.88 o
   5   4  11        0.94       -0.14      7.15 o
  -7   5  11        0.86        5.69      3.17 o
  -6   5  11        1.79        4.38      2.53 o
  -5   5  11       28.11       30.39      4.53 o
  -4   5  11        0.02        4.89      2.57 o
  -3   5  11        4.42        9.83      3.38 o
  -2   5  11        0.18        1.88      2.92 o
  -1   5  11        7.86       21.99      6.27 o
   0   5  11      164.87      138.92     10.89 o
   1   5  11      144.01      150.62     15.04 o
   2   5  11        7.14       14.94     10.09 o
   3   5  11        3.05        9.52      5.32 o
   4   5  11       12.92       32.64      7.85 o
   5   5  11       28.40       34.04      7.99 o
  -7   6  11        1.01        0.86      3.10 o
  -6   6  11       20.95       17.60      3.95 o
  -5   6  11       10.61       24.38      3.78 o
  -4   6  11       20.70       36.31      4.53 o
  -3   6  11       20.19       37.08      4.02 o
  -2   6  11        3.39        5.48      2.26 o
  -1   6  11        0.09       11.27      5.51 o
   0   6  11       34.39       51.61      6.90 o
   1   6  11       19.94       25.29      9.31 o
   2   6  11        0.01        7.96      4.72 o
   3   6  11        0.71       13.43      5.70 o
   4   6  11       73.35       70.19     14.15 o
   5   6  11        0.01        6.02      6.58 o
  -7   7  11        0.04        5.42      3.13 o
  -6   7  11       41.31       46.83      4.53 o
  -5   7  11       36.43       46.11      5.04 o
  -4   7  11        3.83       18.58      4.99 o
  -3   7  11        8.62       12.94      3.07 o
  -2   7  11      155.88      169.61      9.08 o
  -1   7  11        1.34       18.57      4.99 o
   0   7  11      151.25      153.20     11.56 o
   1   7  11        3.69       13.50      6.52 o
   2   7  11        0.10        5.70     14.50 o
   3   7  11        1.26       14.98      5.49 o
   4   7  11       62.47       43.57      9.53 o
  -6   8  11        0.05        2.04      2.70 o
  -5   8  11       44.96       53.98      5.49 o
  -4   8  11        3.71       15.07      3.14 o
  -3   8  11       81.23       79.75      8.29 o
  -2   8  11       31.15       39.72      5.78 o
  -1   8  11       15.95       25.49      5.88 o
   0   8  11       54.95       72.08     10.22 o
   1   8  11        0.15        6.14      4.84 o
   2   8  11       11.66       31.48      8.65 o
   3   8  11       10.81        1.54      9.25 o
   4   8  11        1.48        5.74      6.72 o
  -6   9  11       17.64       11.11      3.44 o
  -5   9  11       54.18       51.43      4.51 o
  -4   9  11      144.54      128.05      8.39 o
  -3   9  11      195.91      192.73     10.22 o
  -2   9  11      216.85      206.07     14.31 o
  -1   9  11       18.34       35.19      5.79 o
   0   9  11      136.68      117.62     10.03 o
   1   9  11       22.43       28.96      5.25 o
   2   9  11       68.77       74.06     11.98 o
   3   9  11        5.28       12.33      6.72 o
   4   9  11        8.96        6.72      6.44 o
  -6  10  11        8.15       22.91      5.30 o
  -5  10  11       69.16       77.22      7.73 o
  -4  10  11      251.24      208.25     10.79 o
  -3  10  11      174.31      174.99      9.55 o
  -2  10  11       18.66       29.96      6.14 o
  -1  10  11       21.78       25.27      6.16 o
   0  10  11       20.85       26.76      5.49 o
   1  10  11       14.73       38.11      7.44 o
   2  10  11        3.29        6.72      8.13 o
   3  10  11        5.36        3.22      7.15 o
   4  10  11        0.74       -0.42      5.88 o
  -6  11  11        1.00        9.09      3.51 o
  -5  11  11       11.27       12.60      4.39 o
  -4  11  11       15.01       30.17      5.57 o
  -3  11  11       98.09      105.42      7.09 o
  -2  11  11      104.42      100.91      9.35 o
  -1  11  11        0.42        9.28      4.00 o
   0  11  11        5.28       17.39      4.37 o
   1  11  11        0.05       10.37      6.58 o
   2  11  11        7.99        9.25      8.41 o
   3  11  11        1.20        2.52      6.16 o
   4  11  11        0.14        1.40      6.02 o
  -6  12  11        1.13        8.41      3.85 o
  -5  12  11        0.15       11.74      3.27 o
  -4  12  11        4.28       24.67      5.47 o
  -3  12  11        0.09        8.40      3.17 o
  -2  12  11       38.52       45.02     10.74 o
  -1  12  11       64.65       66.08      7.17 o
   0  12  11        5.34       16.80      4.53 o
   1  12  11       25.01       31.86      7.24 o
   2  12  11       28.47       26.34      9.11 o
   3  12  11       52.26       47.50     11.07 o
   4  12  11        6.67       14.85      8.27 o
  -6  13  11        0.31       -2.83      3.87 o
  -5  13  11       54.32       52.59     10.45 o
  -4  13  11       48.74       57.09      6.44 o
  -3  13  11       17.53       32.22      4.89 o
  -2  13  11        0.47        9.26      3.82 o
  -1  13  11        2.14       12.55      4.94 o
   0  13  11        1.18       19.10      8.00 o
   1  13  11       48.82       41.59     10.28 o
   2  13  11        1.35        4.06      5.60 o
   3  13  11       20.05       48.19     17.37 o
  -5  14  11        1.88        7.00      4.26 o
  -4  14  11        0.17        7.86      5.44 o
  -3  14  11        3.61       20.03      7.92 o
  -2  14  11        9.07       26.87      7.82 o
  -1  14  11       24.24       35.45      5.83 o
   0  14  11        2.13       11.33      6.09 o
   1  14  11        1.63       17.61      9.18 o
   2  14  11        3.73        6.02      7.29 o
   3  14  11       10.52       11.49      6.16 o
  -5  15  11       47.05       42.57      5.31 o
  -4  15  11        0.49       21.26      4.88 o
  -3  15  11       52.53       68.46      9.21 o
  -2  15  11        0.57       20.70      7.36 o
  -1  15  11        8.84       19.31      5.38 o
   0  15  11        4.69       16.71      5.94 o
   1  15  11        8.98       11.80      5.86 o
   2  15  11        0.14       10.73      5.46 o
   3  15  11       52.24       48.48     14.57 o
  -5  16  11        0.87        3.69      3.94 o
  -4  16  11        5.56        4.14      5.33 o
  -3  16  11        5.02        3.61      8.06 o
  -2  16  11        0.43       11.15      4.70 o
  -1  16  11       36.90       43.91      6.64 o
   0  16  11        2.14        4.08      5.54 o
   1  16  11      166.16      140.64     14.32 o
   2  16  11        7.77        3.50      8.48 o
   3  16  11       12.97       21.44      9.11 o
  -4  17  11        0.89        4.07      3.69 o
  -3  17  11       25.75       41.09      9.32 o
  -2  17  11        1.81       20.59     10.65 o
  -1  17  11        0.77       12.91      8.06 o
   0  17  11       13.18       30.57      6.86 o
   1  17  11       46.69       67.87     12.26 o
   2  17  11        4.44       25.19      7.64 o
  -4  18  11        0.01        3.96      4.33 o
  -3  18  11        0.07       -5.88      5.88 o
  -2  18  11       41.98       33.90      8.97 o
  -1  18  11        0.59       20.17      8.27 o
   0  18  11       54.86       35.51      7.68 o
   1  18  11      160.69      142.60     14.21 o
   2  18  11        3.68       10.66      4.79 o
  -3  19  11        5.28       11.49      7.43 o
  -2  19  11       23.61       29.98      7.85 o
  -1  19  11        0.00        3.08      7.01 o
   0  19  11       29.41       39.42      5.94 o
   1  19  11        8.74       36.71      6.26 o
  -3  20  11        0.21        4.76      7.57 o
  -2  20  11       38.39       40.77      9.81 o
  -1  20  11       25.07       43.15      9.25 o
   0  20  11       12.25       35.73      8.13 o
   1  20  11        6.35       25.86     10.58 o
  -1  21  11       27.77       47.21      8.97 o
  -7   0  12        9.88       16.31      4.92 o
  -6   0  12       36.85       34.64      5.99 o
  -5   0  12       39.64       46.97      7.43 o
  -4   0  12        0.27       11.71      5.18 o
  -3   0  12      147.36      131.57     13.51 o
  -2   0  12      440.04      359.06     22.11 o
  -1   0  12       11.01        9.95      8.69 o
   0   0  12      546.62      447.21     37.84 o
   1   0  12        7.34       22.84     11.49 o
   2   0  12        1.01       16.81      8.97 o
   3   0  12        0.24       10.79      7.85 o
   4   0  12        5.41       -3.22      5.60 o
  -7   1  12       14.23        9.28      3.22 o
  -6   1  12       12.90       20.24      3.88 o
  -5   1  12        5.39        4.78      3.13 o
  -4   1  12        1.86       10.10      3.22 o
  -3   1  12       26.24       43.88      5.57 o
  -2   1  12       68.40       69.91      6.44 o
  -1   1  12       11.31       10.89      5.98 o
   0   1  12      138.81      124.04     14.32 o
   1   1  12        0.01       11.51      6.70 o
   2   1  12        0.04       14.29      7.15 o
   3   1  12        3.81        1.56      3.82 o
   4   1  12        9.18       23.32      8.20 o
  -7   2  12        8.27       21.45      6.04 o
  -6   2  12        6.64       12.45      2.90 o
  -5   2  12        5.08       12.81      4.27 o
  -4   2  12        6.03        9.37      3.49 o
  -3   2  12        1.43       11.11      3.68 o
  -2   2  12       15.86       31.83      5.90 o
  -1   2  12        0.82        0.24      3.09 o
   0   2  12      321.12      288.38     21.55 o
   1   2  12       20.49       24.53      8.76 o
   2   2  12        9.93       20.92      7.42 o
   3   2  12        3.16       14.29      5.20 o
   4   2  12        3.04        8.53      4.74 o
  -7   3  12       12.03       29.11      4.73 o
  -6   3  12       72.08       70.12      8.17 o
  -5   3  12        3.65       10.14      3.05 o
  -4   3  12       64.17       63.68      6.61 o
  -3   3  12        7.71       12.59      3.51 o
  -2   3  12        0.02        4.51      2.68 o
  -1   3  12        0.57        7.67      3.27 o
   0   3  12        0.01        9.26     11.49 o
   1   3  12       70.04       65.14     11.41 o
   2   3  12        0.45       12.76     11.07 o
   3   3  12        0.03       11.62      5.52 o
   4   3  12       21.37       16.09      5.68 o
  -6   4  12       25.67       32.91      3.91 o
  -5   4  12       16.37       21.14      4.32 o
  -4   4  12        8.74       13.01      3.15 o
  -3   4  12        4.07       16.32      3.76 o
  -2   4  12        9.42       18.65      4.41 o
  -1   4  12        0.79       12.35      4.25 o
   0   4  12        3.82       24.73      7.92 o
   1   4  12       35.19       49.35      9.99 o
   2   4  12        9.27       22.98      7.00 o
   3   4  12        5.82       15.95     14.78 o
   4   4  12       43.30       38.25      7.27 o
  -6   5  12        5.49       22.01      4.37 o
  -5   5  12       15.28       18.07      4.31 o
  -4   5  12        7.16       18.92      3.82 o
  -3   5  12        0.39        8.77      3.30 o
  -2   5  12        2.87       13.91      6.48 o
  -1   5  12       59.83       60.21      8.86 o
   0   5  12        1.83        9.53      6.23 o
   1   5  12        1.35       13.88      6.10 o
   2   5  12        5.54        6.34      4.83 o
   3   5  12       79.47       68.12      9.28 o
   4   5  12        4.30       19.61      6.58 o
  -6   6  12        0.04        7.77      2.98 o
  -5   6  12        0.02        5.36      2.77 o
  -4   6  12        9.24       24.40      4.99 o
  -3   6  12       16.33       26.33      4.00 o
  -2   6  12        1.58        7.00      3.52 o
  -1   6  12        6.01       14.45      7.01 o
   0   6  12        0.86        6.54      8.27 o
   1   6  12        9.85       36.57     19.68 o
   2   6  12        5.34       15.95      5.86 o
   3   6  12       42.96       57.89     12.89 o
   4   6  12        6.85       37.55      8.27 o
  -6   7  12        0.86       -2.00      4.07 o
  -5   7  12        0.24       12.15      3.39 o
  -4   7  12       17.77       14.55      3.92 o
  -3   7  12       21.00       22.34      3.88 o
  -2   7  12        0.05       11.54      4.12 o
  -1   7  12       53.66       66.83      7.30 o
   0   7  12       14.08       32.01      5.06 o
   1   7  12       42.95       55.70     10.50 o
   2   7  12       11.74       23.37      6.29 o
   3   7  12      186.90      146.56     22.14 o
   4   7  12        1.43       -6.16      6.16 o
  -6   8  12       17.24       22.56      3.95 o
  -5   8  12       48.69       49.31      5.05 o
  -4   8  12        6.35       10.05      3.20 o
  -3   8  12      216.02      175.95      9.81 o
  -2   8  12       39.32       44.91      6.06 o
  -1   8  12       16.74       30.89      5.58 o
   0   8  12       25.84       50.81      6.27 o
   1   8  12        2.36       24.67     14.92 o
   2   8  12        5.39       17.15      6.09 o
   3   8  12        0.11       -3.92      5.60 o
   4   8  12        0.00       -4.62      6.02 o
  -6   9  12        0.20        7.07      2.94 o
  -5   9  12       22.01       14.98      5.01 o
  -4   9  12       86.39       96.35      7.18 o
  -3   9  12       36.26       45.88      4.54 o
  -2   9  12        5.76       15.11      4.65 o
  -1   9  12       52.98       61.64      7.19 o
   0   9  12       56.22       62.12      7.11 o
   1   9  12        5.29       33.81      6.92 o
   2   9  12        0.05       -6.72      6.72 o
   3   9  12       11.13       35.45      8.55 o
   4   9  12        9.86       13.45     10.37 o
  -6  10  12       22.96       26.31      3.86 o
  -5  10  12      131.90      120.35      9.14 o
  -4  10  12      438.20      374.27     15.13 o
  -3  10  12      300.86      269.98     16.44 o
  -2  10  12        2.10       15.17      4.58 o
  -1  10  12        8.63       14.41      4.96 o
   0  10  12        1.22        7.01      3.85 o
   1  10  12       26.41       52.20     15.83 o
   2  10  12        0.14        9.67      8.27 o
   3  10  12       10.87       18.07      9.11 o
  -6  11  12       12.44       21.54      4.85 o
  -5  11  12       15.79       20.90      6.62 o
  -4  11  12      254.33      240.40     11.71 o
  -3  11  12      135.71      122.13     10.35 o
  -2  11  12       11.87       15.78      4.55 o
  -1  11  12        2.69       20.79      6.98 o
   0  11  12       23.58       32.34      5.08 o
   1  11  12        7.20       13.87     11.21 o
   2  11  12        4.14        3.64      6.72 o
   3  11  12       18.51        9.25     10.79 o
  -5  12  12        2.30        3.55      3.25 o
  -4  12  12       72.14       72.63      6.49 o
  -3  12  12       70.57       76.04     11.50 o
  -2  12  12       23.29       35.72      7.07 o
  -1  12  12        7.24       33.47      6.85 o
   0  12  12       66.20       71.56      7.28 o
   1  12  12        0.48       23.82     10.51 o
   2  12  12        0.00        6.16      7.29 o
   3  12  12        0.20       -6.72      6.72 o
  -5  13  12        4.89       12.41      4.16 o
  -4  13  12        8.14       16.05      3.96 o
  -3  13  12        0.34        3.77      5.46 o
  -2  13  12        3.48       22.46      4.43 o
  -1  13  12        2.34       11.51      3.92 o
   0  13  12       16.62       34.30      7.26 o
   1  13  12       10.45       29.27      6.71 o
   2  13  12        3.51       -0.84      5.88 o
   3  13  12       13.64        6.86      7.15 o
  -5  14  12        3.53        9.43      3.72 o
  -4  14  12        0.54       -1.31      4.20 o
  -3  14  12        1.27        2.97      8.97 o
  -2  14  12       22.47       32.02      4.57 o
  -1  14  12        4.77       12.39      3.92 o
   0  14  12        3.55       24.29      7.08 o
   1  14  12        0.34       22.04     15.62 o
   2  14  12       12.23        4.90      6.44 o
  -4  15  12        2.71       15.82      4.83 o
  -3  15  12        0.04        2.11      4.09 o
  -2  15  12        0.00        2.98      2.95 o
  -1  15  12        0.01        9.03      9.53 o
   0  15  12        0.22       11.69      5.03 o
   1  15  12        0.83        7.77      5.39 o
   2  15  12       76.98       71.03     12.61 o
  -4  16  12        7.95        9.00      7.01 o
  -3  16  12        1.65        7.88      7.85 o
  -2  16  12        8.60       19.12      5.34 o
  -1  16  12        6.36       13.19      9.18 o
   0  16  12       13.85       35.89      7.17 o
   1  16  12        4.20       14.58      7.99 o
   2  16  12       68.19       80.98     15.13 o
  -4  17  12       20.95       26.31     13.73 o
  -3  17  12       14.17       11.04      9.18 o
  -2  17  12       23.13       41.89      8.69 o
  -1  17  12       27.17       47.90      7.62 o
   0  17  12       37.46       73.78     16.67 o
   1  17  12        4.82       24.80     11.07 o
  -3  18  12        4.00       10.15      4.81 o
  -2  18  12        0.12        6.30      6.58 o
  -1  18  12       18.83       35.45      7.29 o
   0  18  12        3.01       35.88      7.78 o
   1  18  12        5.83        8.42      5.64 o
  -2  19  12       19.36       27.88      9.11 o
  -1  19  12       25.78       48.34     10.37 o
   0  19  12        0.51       20.51     15.62 o
  -6   1  13        0.04        9.23      2.99 o
  -5   1  13        6.08       11.21      4.00 o
  -4   1  13        1.84       11.83      3.79 o
  -3   1  13       22.78       18.77      4.22 o
  -2   1  13        6.11        9.78      4.13 o
  -1   1  13       45.03       60.33     11.37 o
   0   1  13        5.30       24.94      8.55 o
   1   1  13        9.98       14.27      6.04 o
   2   1  13        3.08        8.98      5.42 o
   3   1  13        1.68        1.47     14.36 o
   4   1  13        0.02       -2.01     10.37 o
  -6   2  13        1.33        1.50      4.29 o
  -5   2  13       44.88       46.38      5.70 o
  -4   2  13        0.12        5.60      3.10 o
  -3   2  13       16.12       35.53      5.70 o
  -2   2  13        2.17       10.09      4.07 o
  -1   2  13       79.29       69.52     10.31 o
   0   2  13        3.45       35.45     13.45 o
   1   2  13        1.46       10.08      6.12 o
   2   2  13        0.05       32.04     13.31 o
   3   2  13        3.24        7.37      4.98 o
   4   2  13        0.65       21.86      9.67 o
  -6   3  13        3.81       13.45      3.19 o
  -5   3  13        2.04       12.46      5.86 o
  -4   3  13        7.39       11.91      3.64 o
  -3   3  13        4.57       12.24      3.69 o
  -2   3  13        2.20       19.57      6.08 o
  -1   3  13       31.17       41.81      9.05 o
   0   3  13       21.68       31.22      9.71 o
   1   3  13        3.99        7.87      4.84 o
   2   3  13       46.66       48.06      7.83 o
   3   3  13       63.15       56.76      8.00 o
  -6   4  13        0.21       16.10      2.84 o
  -5   4  13        1.94       10.68      2.93 o
  -4   4  13        0.47        9.07      3.22 o
  -3   4  13        0.35        8.84      2.51 o
  -2   4  13       31.37       44.94      5.95 o
  -1   4  13       45.28       67.14      9.59 o
   0   4  13       51.70       72.80     11.56 o
   1   4  13        4.52       16.47      5.96 o
   2   4  13       21.80       31.50      7.29 o
   3   4  13       68.91       59.73      8.08 o
  -6   5  13       18.16       29.38      3.89 o
  -5   5  13        5.30       13.69      2.94 o
  -4   5  13       80.87       87.82      6.85 o
  -3   5  13        7.57       15.30      3.86 o
  -2   5  13       15.84       14.39      4.36 o
  -1   5  13        5.80       26.49      8.34 o
   0   5  13        0.01        4.41      4.85 o
   1   5  13        0.64       -3.77      3.77 o
   2   5  13       94.33       63.42      8.90 o
   3   5  13       40.61       52.26      6.86 o
  -6   6  13        2.08        8.55      4.53 o
  -5   6  13        0.18        8.35      3.03 o
  -4   6  13       20.94       27.41      3.92 o
  -3   6  13        1.42        4.05      3.27 o
  -2   6  13        2.48        6.59      3.79 o
  -1   6  13        1.41       15.68      4.26 o
   0   6  13       36.10       24.30     11.21 o
   1   6  13        0.28        1.51     11.91 o
   2   6  13       65.54       70.23     19.82 o
   3   6  13        0.33        6.14      9.81 o
  -6   7  13        0.04        6.77      2.66 o
  -5   7  13        1.85        8.88      3.10 o
  -4   7  13        2.15       12.07      4.04 o
  -3   7  13        4.17       16.39      4.58 o
  -2   7  13        0.53        9.80      3.82 o
  -1   7  13        0.00        3.27      3.06 o
   0   7  13       26.89       47.71      8.70 o
   1   7  13        2.24       13.28      5.62 o
   2   7  13        8.37       39.50      8.83 o
   3   7  13        5.86        5.60      6.44 o
  -6   8  13        0.60        6.94      3.74 o
  -5   8  13       25.20       32.88      3.70 o
  -4   8  13        6.47       20.50      4.39 o
  -3   8  13       32.78       34.48      6.41 o
  -2   8  13        0.42       18.63      8.35 o
  -1   8  13       33.94       44.04      9.63 o
   0   8  13      112.06       88.58     19.83 o
   1   8  13        9.37       21.04      5.91 o
   2   8  13       38.85       38.77      8.30 o
   3   8  13        1.54       10.79      7.99 o
  -5   9  13       26.34       37.68      3.61 o
  -4   9  13      799.70      637.88     20.84 o
  -3   9  13       94.51       87.71      8.39 o
  -2   9  13       16.08       16.25      4.93 o
  -1   9  13       20.61       29.78      7.15 o
   0   9  13       24.81       51.09     12.33 o
   1   9  13        1.52       11.34      5.47 o
   2   9  13       20.06       37.55     12.47 o
   3   9  13        2.20       10.37      6.72 o
  -5  10  13        8.92       18.82      3.84 o
  -4  10  13      117.89      133.86      8.22 o
  -3  10  13       41.35       38.94      6.04 o
  -2  10  13        2.78       16.01      4.33 o
  -1  10  13       20.66       37.78      5.43 o
   0  10  13       12.06       43.53     13.24 o
   1  10  13        4.30        6.80      9.88 o
   2  10  13        0.19       12.47      7.85 o
   3  10  13        4.68       19.05      9.11 o
  -5  11  13       61.16       60.57      5.83 o
  -4  11  13      168.10      149.15     12.83 o
  -3  11  13        9.35       24.00      9.36 o
  -2  11  13        1.04       19.03      5.55 o
  -1  11  13        2.87       18.71      4.72 o
   0  11  13      102.78      105.21      9.22 o
   1  11  13        2.56        4.48      7.29 o
   2  11  13       23.26       36.43     12.33 o
  -5  12  13        1.83        8.69      4.75 o
  -4  12  13        0.00       11.08      4.59 o
  -3  12  13       15.43       34.67      5.13 o
  -2  12  13       13.44       25.19      6.02 o
  -1  12  13       20.81       45.46      9.70 o
   0  12  13       87.69       91.81      8.15 o
   1  12  13        2.83       12.47      8.83 o
   2  12  13       11.45       28.16     11.91 o
  -4  13  13       18.51       30.97      5.37 o
  -3  13  13       31.96       41.69      5.48 o
  -2  13  13       17.49       25.95      5.70 o
  -1  13  13        1.37        9.91      4.17 o
   0  13  13       14.06       19.69      5.99 o
   1  13  13        1.55        4.20      7.29 o
   2  13  13        0.26        0.42      6.72 o
  -4  14  13        3.74       16.03      5.00 o
  -3  14  13        0.08       11.28     14.99 o
  -2  14  13        0.84        3.38      3.62 o
  -1  14  13        3.30        2.98      4.00 o
   0  14  13        0.09       -0.20     13.94 o
   1  14  13       18.56       42.17     10.79 o
   2  14  13        4.07       22.00      7.57 o
  -4  15  13        0.60        8.61      7.01 o
  -3  15  13        0.03       16.17      7.22 o
  -2  15  13        4.62       15.39      4.06 o
  -1  15  13       17.45       21.13     12.26 o
   0  15  13        9.21       21.36     12.47 o
   1  15  13        1.50       27.74      8.13 o
  -3  16  13       13.16       21.69      8.27 o
  -2  16  13        0.98       20.31      7.57 o
  -1  16  13       11.96       34.32      5.72 o
   0  16  13        0.79       23.28      5.60 o
   1  16  13        5.88       20.59      8.41 o
  -2  17  13        2.09        8.97      7.15 o
  -1  17  13        4.14       24.60      7.36 o
   0  17  13        6.77       28.32     23.82 o
  -6   0  14        0.02        0.84      7.85 o
  -5   0  14       62.18       61.44      7.57 o
  -4   0  14        2.23       11.06      7.08 o
  -3   0  14       11.16       16.12      9.74 o
  -2   0  14      190.88      146.70     22.00 o
  -1   0  14       11.09       23.54     11.91 o
   0   0  14       11.54        0.70      6.58 o
   1   0  14       10.44       22.00      9.11 o
   2   0  14      102.12       77.20     13.45 o
   3   0  14        1.80        3.64      6.86 o
  -6   1  14        0.59        4.17      4.10 o
  -5   1  14       17.90       29.25      4.11 o
  -4   1  14        5.08        5.73      3.09 o
  -3   1  14        5.92       11.48      3.14 o
  -2   1  14       16.59       13.79      9.46 o
  -1   1  14       29.31       41.34      8.32 o
   0   1  14        0.05        4.89      3.99 o
   1   1  14        9.38       25.50      7.76 o
   2   1  14       67.68       56.23      8.83 o
   3   1  14        0.03       18.56      6.30 o
  -5   2  14       18.53       31.06      4.82 o
  -4   2  14        0.05       12.68      3.51 o
  -3   2  14       14.97       30.55      8.17 o
  -2   2  14       44.56       49.20     10.08 o
  -1   2  14        6.23       25.89      7.03 o
   0   2  14       17.17       17.59      8.69 o
   1   2  14        5.74       12.92      8.13 o
   2   2  14       70.07       69.72     13.45 o
   3   2  14        1.99       -0.93      4.61 o
  -5   3  14        6.43        8.90      3.31 o
  -4   3  14        5.99       21.70      4.20 o
  -3   3  14        3.43       13.70      4.12 o
  -2   3  14       23.87       34.03     13.66 o
  -1   3  14        1.68        4.24     10.02 o
   0   3  14       11.98       20.05      7.28 o
   1   3  14       11.42       14.22      4.98 o
   2   3  14      386.62      268.70     22.21 o
   3   3  14       12.35       13.96      7.15 o
  -5   4  14        3.08       14.51      3.00 o
  -4   4  14        0.06        1.02      3.76 o
  -3   4  14        3.15       11.16      4.05 o
  -2   4  14        0.90        3.49      3.25 o
  -1   4  14        3.27       15.71      6.72 o
   0   4  14       17.92       20.38      6.44 o
   1   4  14       10.91       26.00      5.72 o
   2   4  14      176.57      159.34     19.41 o
   3   4  14       17.08       43.08      9.67 o
  -5   5  14        6.73       17.17      3.66 o
  -4   5  14        4.16       16.65      3.61 o
  -3   5  14       22.10       30.23      4.40 o
  -2   5  14        0.04        8.59      4.61 o
  -1   5  14        7.15       14.05      6.30 o
   0   5  14        6.37       40.46      9.60 o
   1   5  14       19.44       23.19      6.49 o
   2   5  14       15.79       44.66      7.22 o
   3   5  14       19.65       20.01      5.75 o
  -5   6  14        1.61        8.28      4.16 o
  -4   6  14       14.79       21.25      3.60 o
  -3   6  14        7.07       12.24      3.62 o
  -2   6  14        0.24       15.95      4.39 o
  -1   6  14       18.04       25.35      6.62 o
   0   6  14        2.87        8.46      7.92 o
   1   6  14        5.94       20.17      6.12 o
   2   6  14        2.41       -2.66      8.55 o
  -5   7  14       32.37       39.39      3.86 o
  -4   7  14        2.36       23.61      4.65 o
  -3   7  14        1.17        8.17      3.90 o
  -2   7  14        4.92       16.63      4.63 o
  -1   7  14       22.57       40.96      7.15 o
   0   7  14        3.45       16.29     13.73 o
   1   7  14       80.81       59.65      8.58 o
   2   7  14        9.29       12.87      5.30 o
  -5   8  14       65.93       64.67      5.49 o
  -4   8  14       44.15       45.90      5.52 o
  -3   8  14        3.79       18.66      3.84 o
  -2   8  14       40.28       45.93      5.31 o
  -1   8  14       29.03       34.63     13.59 o
   0   8  14        0.31       19.28      5.84 o
   1   8  14        1.85        5.26      6.65 o
   2   8  14        0.01       -6.16      6.16 o
  -5   9  14       42.96       44.48      5.65 o
  -4   9  14        6.77       12.20      3.70 o
  -3   9  14       28.19       51.48      8.11 o
  -2   9  14       21.01       32.57      5.41 o
  -1   9  14        3.63        4.62      8.41 o
   0   9  14        0.92       21.51      5.31 o
   1   9  14        3.46       18.68     14.71 o
   2   9  14        0.86        4.76      7.99 o
  -4  10  14       36.02       38.80      4.49 o
  -3  10  14       11.08       14.19      4.37 o
  -2  10  14        5.37       12.34      3.92 o
  -1  10  14       70.46       64.74      6.52 o
   0  10  14        2.03       21.95     17.44 o
   1  10  14        0.00        5.04      8.13 o
   2  10  14        4.03       14.43      9.11 o
  -4  11  14       30.38       28.99      4.52 o
  -3  11  14      100.17      111.40      9.24 o
  -2  11  14        2.43       35.12     13.59 o
  -1  11  14       55.83       57.69      6.63 o
   0  11  14        8.20       24.51      7.29 o
   1  11  14        0.01       -0.56      7.43 o
  -4  12  14        9.20       27.45     13.59 o
  -3  12  14       12.59       25.57      5.86 o
  -2  12  14        2.31       13.28      6.35 o
  -1  12  14       36.08       32.53      6.33 o
   0  12  14       35.41       50.72     10.79 o
   1  12  14        8.16        8.97      7.71 o
  -3  13  14        0.23        8.28      8.20 o
  -2  13  14        0.32       10.21      3.95 o
  -1  13  14        4.70       17.33      5.31 o
   0  13  14       10.61       20.03      9.11 o
   1  13  14        0.51        8.97      8.69 o
  -3  14  14        9.68       19.05     10.93 o
  -2  14  14        1.52        9.43      3.67 o
  -1  14  14        0.30        5.67     14.64 o
   0  14  14       13.69       36.15      7.99 o
  -2  15  14        3.06       15.54      5.27 o
  -1  15  14        5.59       26.83      7.99 o
  -5   1  15       74.25       67.41      6.05 o
  -4   1  15        2.09        8.95      3.07 o
  -3   1  15       54.53       49.90      9.88 o
  -2   1  15       15.67       34.91      6.78 o
  -1   1  15       11.74       29.08      6.32 o
   0   1  15        4.57        6.16      4.56 o
   1   1  15      120.68       98.40     10.89 o
   2   1  15        4.12        7.10      7.43 o
  -5   2  15        0.13        6.94      3.34 o
  -4   2  15        1.12        9.98      4.43 o
  -3   2  15        0.66        6.02      3.89 o
  -2   2  15        5.95        3.72      3.84 o
  -1   2  15       49.59       57.96     13.94 o
   0   2  15        4.85       13.16      5.18 o
   1   2  15      274.51      194.71     17.21 o
   2   2  15        1.19       17.21      6.16 o
  -5   3  15        3.57       25.74      6.27 o
  -4   3  15        2.27       10.09      7.00 o
  -3   3  15        0.64       14.75      4.75 o
  -2   3  15       16.15       28.66      6.63 o
  -1   3  15       16.65       41.19      9.11 o
   0   3  15        4.45       19.15      5.89 o
   1   3  15      137.98      129.77     12.83 o
   2   3  15       10.27       20.09      5.40 o
  -5   4  15       15.83       35.03      4.31 o
  -4   4  15        0.20        5.18      4.49 o
  -3   4  15        9.43       35.60      7.08 o
  -2   4  15        1.52       17.72     12.75 o
  -1   4  15        0.27       -1.67      8.41 o
   0   4  15        5.42       28.66      5.52 o
   1   4  15       59.14       51.01      7.99 o
   2   4  15       28.67       36.57      9.39 o
  -4   5  15        0.15       14.72      4.18 o
  -3   5  15       18.31       33.34      6.94 o
  -2   5  15        0.02        4.18      8.13 o
  -1   5  15        0.38       12.03      4.44 o
   0   5  15        3.03       12.34      8.34 o
   1   5  15        7.86       21.14      5.28 o
  -4   6  15        8.14       27.42      4.53 o
  -3   6  15        0.39        6.07      3.18 o
  -2   6  15       22.26       19.79      5.24 o
  -1   6  15        1.74        9.75      9.32 o
   0   6  15        9.79       15.44      5.15 o
   1   6  15        7.12       16.81      4.95 o
  -4   7  15        5.99       22.59      4.29 o
  -3   7  15        4.36       18.78      4.32 o
  -2   7  15       53.64       46.83      7.50 o
  -1   7  15        0.37       13.67      5.64 o
   0   7  15       32.02       48.10      7.31 o
   1   7  15        0.56       25.20     11.35 o
  -4   8  15        6.66       23.73      5.34 o
  -3   8  15       54.69       68.31      8.87 o
  -2   8  15       38.32       52.07      6.65 o
  -1   8  15        1.21        6.87     12.96 o
   0   8  15       17.31       12.22      4.69 o
   1   8  15        0.25        4.21      4.46 o
  -4   9  15       20.45       25.22      5.15 o
  -3   9  15      109.20       91.08      8.33 o
  -2   9  15       40.38       65.54     10.14 o
  -1   9  15        0.00       11.47      3.96 o
   0   9  15       12.28       28.11      8.90 o
   1   9  15        5.20        7.31     15.41 o
  -3  10  15       73.00       88.71      7.65 o
  -2  10  15        4.79       25.56      3.83 o
  -1  10  15        1.40        7.44      4.68 o
   0  10  15        4.99       28.42      5.88 o
  -3  11  15       26.06       38.67      4.47 o
  -2  11  15       30.28       38.77      4.93 o
  -1  11  15        1.16       13.87      8.27 o
   0  11  15        2.07       13.98      5.21 o
  -2  12  15       26.01       43.95      5.57 o
  -1  12  15        6.83       22.48      8.41 o
  -4   0  16       12.90       19.05      8.69 o
  -3   0  16       14.66       39.79      8.83 o
  -2   0  16       16.68       24.38      7.71 o
  -1   0  16        6.55        1.54      5.74 o
   0   0  16       26.50       10.79      9.11 o
  -4   1  16        0.01       18.14     11.07 o
  -3   1  16        0.26       30.07      5.28 o
  -2   1  16       10.29       24.44      8.69 o
  -1   1  16        0.01       18.33      5.04 o
   0   1  16       12.11       33.99      7.22 o
  -3   2  16        0.00        5.90      3.71 o
  -2   2  16       12.74       24.94      9.81 o
  -1   2  16        1.57        6.61      4.25 o
   0   2  16       44.40       44.17      6.39 o
  -3   3  16        0.45       10.30      4.32 o
  -2   3  16        1.55       19.89      8.97 o
  -1   3  16        1.10        7.60      4.84 o
   0   3  16        9.18       15.31      5.67 o
  -3   4  16        6.30       13.93      5.74 o
  -2   4  16        0.76       23.66     15.55 o
  -1   4  16        0.78        9.88      4.71 o
   0   4  16        6.23       10.95      7.78 o
  -3   5  16        0.38       13.45      5.05 o
  -2   5  16        1.65       28.52      5.07 o
  -1   5  16        2.46        5.95      4.43 o
   0   5  16        0.66       20.87      7.29 o
  -3   6  16        1.36        1.74      4.64 o
  -2   6  16        0.13       11.70      4.98 o
  -1   6  16        0.01       31.85     12.33 o
   0   6  16        1.33        7.88     10.16 o
  -2   7  16        3.68       22.58     24.73 o
  -1   7  16        4.82       12.40      5.22 o
  -2   8  16       16.09       26.87      5.20 o
  -1   8  16        1.50       10.82      5.15 o
 
